# Supplementary material for: Single-cell RNA-seq identifies unique transcriptional landscapes of human nucleus pulposus and annulus fibrosus cells
Source: Sci Rep. 2020 Sep 17;10:15263. doi: 10.1038/s41598-020-72261-7 (PMC7499307; doi:10.1038/s41598-020-72261-7)
Supplement: Supplementary file 2 — Supplementary information 2 [file 41598_2020_72261_MOESM2_ESM.xlsx]

## Sheet: AF upregulated
Supplementary Table.S1
List of genes significantly upregulated in AF as compared to NP
SN	Gene	MeanlogFC	MeanPvalue	MeanFDR	MeanCPM	NLP	MeanFC AF
1	UBE2C	5.66934	3.1e-10	8.73e-09	4.33389	9.50801	50.8909
2	ESM1	5.00586	3.17e-11	1.09e-09	4.35556	10.4991	32.1302
3	KIAA0101	4.63429	6.42e-15	4.16e-13	4.22689	14.1928	24.8348
4	RRM2	4.58592	9.87e-09	2.34e-07	3.80581	8.00551	24.016
5	NPTX1	4.30374	1.16e-13	6.3e-12	3.98939	12.9344	19.7495
6	LRRC17	4.25423	2.53e-27	1.09e-24	5.81416	26.5968	19.0832
7	CYTL1	3.83843	3.96e-28	2.16e-25	6.5123	27.4022	14.3048
8	SLC16A6	3.75567	2.66e-08	5.63e-07	4.93408	7.57527	13.5073
9	ADGRL4	3.74909	1.1e-08	2.47e-07	3.23271	7.95748	13.4459
10	BIRC5	3.73569	3.6e-10	1.02e-08	4.07421	9.44364	13.3216
11	TK1	3.68327	4.79e-13	2.19e-11	4.1666	12.3192	12.8462
12	SFRP1	3.53911	6.9e-14	3.94e-12	6.66892	13.1614	11.6246
13	GJB2	3.5313	6.65e-10	1.97e-08	3.3396	9.17722	11.5619
14	CCNB2	3.49044	8.54e-09	1.93e-07	3.89863	8.06835	11.239
15	THBD	3.46044	5.67e-13	2.55e-11	4.82918	12.2465	11.0077
16	PBK	3.34956	5.12e-09	1.28e-07	3.82879	8.29106	10.1934
17	PLK1	3.19577	4.16e-06	5.71e-05	3.39455	5.38127	9.16268
18	MT1G	3.16951	9.85e-06	0.00012395	3.9511	5.00667	8.9974
19	GAPLINC	3.04806	2.88e-07	5.03e-06	3.09461	6.54121	8.271
20	PI15	3.03691	6.68e-10	1.86e-08	3.29101	9.17544	8.20734
21	NUSAP1	2.96077	4.72e-08	9.55e-07	4.04257	7.32638	7.78537
22	CENPF	2.92046	2.93e-06	3.79e-05	3.99717	5.53286	7.57087
23	SLCO4A1	2.91092	1.31e-10	4.24e-09	3.73454	9.8812	7.52096
24	FABP5	2.88529	3.79e-23	9.34e-21	5.65821	22.4217	7.38854
25	POSTN	2.87597	2.77e-18	2.78e-16	7.83145	17.5573	7.34095
26	ASPM	2.78919	3.4e-06	4.56e-05	3.28614	5.46878	6.91241
27	FOXM1	2.72655	3.79e-09	8.63e-08	3.72178	8.4208	6.61872
28	CXCL8	2.71507	7.85e-06	0.000100032	5.92611	5.10488	6.56625
29	AK5	2.65509	1.05e-19	1.32e-17	5.2536	18.9771	6.29886
30	IL13RA2	2.60141	4.2e-05	0.000432281	3.00169	4.37718	6.06878
31	ADAM19	2.5995	2.07e-07	3.9e-06	3.11831	6.6839	6.06077
32	SLC6A15	2.57011	3.03e-08	6.53e-07	4.62059	7.51868	5.93853
33	TFPI2	2.56558	1.62e-09	4.24e-08	6.07425	8.7894	5.91992
34	CCNB1	2.49684	4.96e-07	8.72e-06	4.5399	6.30412	5.64449
35	ADAMTS14	2.47186	3.64e-06	4.84e-05	3.05012	5.43865	5.54758
36	CENPM	2.46682	9.85e-07	1.53e-05	3.13987	6.00674	5.52822
37	PLXDC1	2.45323	6.98e-25	2.02e-22	6.8402	24.1562	5.47641
38	PTTG1	2.36774	1.37e-08	2.98e-07	4.68563	7.86241	5.16134
39	TMEM158	2.35752	2.68e-24	7.93e-22	7.6866	23.572	5.12488
40	TPX2	2.32673	5.57e-06	6.87e-05	4.04935	5.25406	5.01669
41	CDT1	2.31502	3.35e-05	0.000354462	3.10608	4.47536	4.9761
42	TOX2	2.31407	3.55e-05	0.000379886	3.35567	4.44989	4.97284
43	MSX1	2.27954	1.88e-11	6.94e-10	4.00472	10.7261	4.85522
44	AURKB	2.27677	0.000255226	0.00209596	2.9843	3.59308	4.84592
45	MAFB	2.25547	8.67e-21	1.32e-18	7.98307	20.062	4.7749
46	AQP1	2.249	9.35e-12	3.45e-10	4.92407	11.0292	4.75353
47	UCHL1	2.23791	6.52e-15	4.18e-13	6.07178	14.1859	4.71715
48	SHCBP1	2.21745	0.000389377	0.00301734	3.12808	3.40963	4.65072
49	CDK1	2.21721	7.54e-06	9.28e-05	4.41185	5.12257	4.64995
50	HMGA1	2.20285	5.7e-30	4.67e-27	8.74307	29.2441	4.60389
51	OSBP2	2.19615	8.24e-06	0.000104349	2.87039	5.08421	4.58254
52	RFX8	2.19362	4.39e-14	2.48e-12	5.1389	13.3577	4.57453
53	KIF2C	2.18982	0.00177481	0.0107842	3.091	2.75085	4.56247
54	LTBP1	2.18855	2.52e-25	8.95e-23	7.00431	24.5982	4.55846
55	DKK1	2.18242	0.000471792	0.00358629	3.26999	3.32625	4.53913
56	BMP2	2.18189	5.84e-12	2.31e-10	4.9329	11.2339	4.53749
57	SLC2A5	2.17794	8.14e-08	1.63e-06	3.72047	7.08921	4.52507
58	NTN1	2.16498	1.28e-06	1.95e-05	3.71536	5.89363	4.48462
59	ETV4	2.15237	7.04e-06	8.91e-05	3.30899	5.15239	4.44556
60	KIF26B	2.13876	6.36e-06	7.86e-05	3.17175	5.19651	4.40383
61	DEPDC1	2.13806	0.000528549	0.00386559	3.16573	3.27691	4.40169
62	TMOD1	2.1258	0.000430729	0.00326596	2.93151	3.3658	4.36445
63	ADH7	2.10632	1.61e-06	2.39e-05	3.06911	5.7944	4.3059
64	TOP2A	2.10439	7.84e-05	0.000746573	5.06886	4.10588	4.30015
65	CDCP1	2.09862	3.96e-14	2.34e-12	5.67693	13.4026	4.283
66	STMN1	2.0986	2.5e-20	3.42e-18	6.52708	19.6023	4.28294
67	SEMA3D	2.09339	3.11e-05	0.000324726	3.35886	4.50673	4.26751
68	CENPE	2.09177	6.26e-05	0.000616798	3.28037	4.20308	4.2627
69	STEAP4	2.0817	1.49e-05	0.000173487	3.53077	4.82675	4.23307
70	TGFB2	2.07823	7.25e-17	5.56e-15	5.68885	16.1397	4.22288
71	PHLDA1	2.04762	2.31e-31	2.86e-28	8.63824	30.6362	4.13424
72	QPRT	2.03641	4.45e-05	0.000447827	3.5108	4.35202	4.10225
73	TNFRSF21	2.02927	0.000281717	0.0023033	2.82578	3.55019	4.08198
74	UBE2T	2.02829	1.39e-06	2.06e-05	3.4644	5.85807	4.07922
75	HBEGF	2.02556	2.57e-06	3.77e-05	3.34106	5.58982	4.07151
76	ITGA2	2.01201	6.99e-14	3.95e-12	5.54871	13.1555	4.03345
77	CENPK	2.00824	1.6e-05	0.000180172	3.25035	4.79671	4.02292
78	PLXNC1	2.00605	0.00110217	0.00718753	2.99433	2.95775	4.0168
79	AKR1C1	1.99769	1.47e-22	2.92e-20	8.17981	21.8328	3.99359
80	GAS2L3	1.98204	3.4e-08	7.1e-07	4.11397	7.469	3.95052
81	PRR11	1.96183	1.62e-05	0.000168164	4.27452	4.791	3.89554
82	MSC	1.94535	1.26e-05	0.000149948	3.98414	4.89887	3.8513
83	ESPL1	1.94523	6.18e-05	0.000606146	3.15292	4.20896	3.851
84	CDCA5	1.93994	0.00229132	0.013426	3.00061	2.63991	3.8369
85	SPOCD1	1.93618	1.3e-06	1.97e-05	3.68563	5.88644	3.82692
86	MSMP	1.9336	3.3e-10	9.86e-09	9.60995	9.48175	3.82006
87	KIF11	1.93099	2.03e-05	0.000226203	3.54698	4.69327	3.81316
88	PRC1	1.92058	2.81e-05	0.000306088	4.14059	4.552	3.78576
89	ANLN	1.9003	2.55e-05	0.000273961	4.44028	4.59273	3.73292
90	AURKA	1.89861	0.000211104	0.0017771	3.19003	3.6755	3.72853
91	PODXL	1.87675	0.000712043	0.00514995	3.53775	3.14749	3.67246
92	EDNRA	1.86375	1.84e-09	4.8e-08	4.23955	8.73401	3.63953
93	SLC7A8	1.84999	4.99e-12	1.94e-10	5.07455	11.3021	3.60497
94	BMP6	1.84625	1.24e-06	1.89e-05	4.3363	5.90531	3.59564
95	KIF23	1.83697	0.000119719	0.00101252	3.66458	3.92184	3.5726
96	SOX4	1.83587	3.38e-21	4.85e-19	6.73391	20.4711	3.56987
97	TGFB3	1.83559	4.47e-11	1.59e-09	4.90609	10.3492	3.56917
98	CENPU	1.81631	0.000306767	0.00244505	3.40509	3.51319	3.52179
99	CADM1	1.81524	3.83e-05	0.000389936	4.52891	4.41649	3.51918
100	SLC6A6	1.80051	1.08e-21	1.61e-19	6.01107	20.9652	3.48343
101	MEDAG	1.79055	1.61e-15	1.11e-13	6.23258	14.7918	3.45947
102	E2F7	1.78548	1.01e-05	0.000122612	3.82089	4.99667	3.44733
103	BAALC	1.77966	2.34e-27	1.21e-24	6.94514	26.6315	3.43346
104	MARCKSL1	1.77513	8.81e-12	3.45e-10	4.67673	11.0548	3.42268
105	SPRY4	1.75816	0.000998434	0.00679502	2.90511	3.00068	3.38267
106	HIST1H1C	1.75345	1.2e-09	3.29e-08	5.25831	8.92135	3.37165
107	CDKN3	1.74876	1.7e-05	0.000197143	4.34908	4.76842	3.3607
108	ASIC1	1.73074	0.000525249	0.00386183	2.95434	3.27963	3.31898
109	RGS17	1.72994	8.62e-11	2.67e-09	4.80593	10.0647	3.31713
110	GLIPR1	1.72791	7.31e-20	9.5e-18	6.43441	19.1359	3.31248
111	CRYGS	1.71822	1.35e-05	0.000157272	3.37023	4.86861	3.29031
112	RASL12	1.69235	1.99e-06	2.89e-05	3.59502	5.70164	3.23183
113	GPR68	1.69159	8.81e-06	0.000102813	3.57777	5.05521	3.23012
114	FOXQ1	1.688	3.3e-09	8.06e-08	4.8035	8.48085	3.2221
115	HMGA2	1.67893	3.85e-11	1.38e-09	5.00591	10.4142	3.20191
116	TACC3	1.67257	0.000432981	0.00323688	3.29971	3.36353	3.18783
117	GDF6	1.66953	4.85e-09	1.16e-07	6.37965	8.31428	3.1811
118	PITPNC1	1.66892	9.02e-06	0.000107906	4.1459	5.04484	3.17976
119	FYB	1.6661	0.00174071	0.0106307	2.86166	2.75927	3.17355
120	NCAPG	1.66592	0.000650463	0.00473425	3.1134	3.18678	3.17316
121	FN1	1.66314	2.76e-33	6.39e-30	13.1274	32.5595	3.16705
122	BDKRB1	1.65303	6.45e-07	1.03e-05	4.06572	6.19067	3.14494
123	SMIM3	1.65243	3.23e-18	3.41e-16	5.80301	17.4915	3.14363
124	CDC6	1.65074	0.000270537	0.00217828	3.42489	3.56777	3.13994
125	PTHLH	1.64924	0.00721131	0.034939	4.15079	2.14199	3.13669
126	ADAMTS12	1.62613	0.00050657	0.00381366	3.06611	3.29536	3.08684
127	DUSP6	1.62066	6.68e-18	6.55e-16	6.49153	17.175	3.07516
128	AKNAD1	1.61414	0.00181994	0.01132	2.93863	2.73994	3.0613
129	TCF7	1.59804	2.66e-11	8.9e-10	4.66129	10.5755	3.02732
130	PDE7B	1.59112	2.17e-06	3.17e-05	3.78898	5.66402	3.01284
131	MMP11	1.57825	2.74e-05	0.000294788	3.49701	4.56158	2.98607
132	SEMA6D	1.57691	0.000391566	0.00304661	3.13699	3.40719	2.9833
133	LAMA5	1.57099	4.13e-11	1.48e-09	4.76815	10.384	2.97109
134	ITPRIP	1.56232	8.74e-07	1.42e-05	4.67948	6.05828	2.95329
135	MEX3B	1.54839	0.00011686	0.0010359	3.42823	3.93233	2.9249
136	SYT7	1.53939	0.000294407	0.00240592	3.22158	3.53105	2.90672
137	DOCK10	1.53138	0.000143469	0.00126432	3.54192	3.84324	2.89062
138	RGP1	1.53111	0.0037101	0.0201225	2.88005	2.43061	2.89008
139	RIPK4	1.51154	3.38e-06	4.7e-05	4.25436	5.47062	2.85114
140	SPX	1.49549	0.00308333	0.0174778	2.83952	2.51098	2.81959
141	DOCK4	1.49202	0.000665109	0.00480536	3.09275	3.17711	2.81282
142	LINC01260	1.48259	0.00537734	0.0274017	2.78199	2.26943	2.7945
143	ARRB1	1.47679	3.79e-05	0.000399445	3.65208	4.4211	2.78329
144	HIST2H2BE	1.46973	1.82e-07	3.44e-06	3.92074	6.73933	2.76969
145	CNIH3	1.46674	0.000464304	0.00346417	3.11752	3.3332	2.76396
146	MATN2	1.46655	5.97e-20	7.95e-18	6.52662	19.2239	2.76361
147	COL7A1	1.45951	1.5e-10	4.87e-09	5.1395	9.8244	2.75015
148	ANKRD29	1.45933	0.00068871	0.00491576	3.30348	3.16196	2.74981
149	PAQR5	1.44934	8.59e-10	2.37e-08	5.32773	9.06581	2.73082
150	CYGB	1.44448	8.1e-10	2.25e-08	5.51423	9.09136	2.72164
151	HTRA3	1.43469	1.09e-10	3.74e-09	6.35479	9.9637	2.70323
152	PCBP3	1.42887	0.00104639	0.00698762	3.10029	2.98031	2.69236
153	CKS2	1.4248	1.16e-08	2.75e-07	5.96297	7.93438	2.68477
154	JAM2	1.40664	0.00117176	0.00776098	3.21526	2.93116	2.65119
155	APCDD1L	1.39876	1.92e-08	4.14e-07	4.75192	7.71655	2.63675
156	KLHL41	1.39121	2.31e-06	3.1e-05	4.07985	5.63585	2.62298
157	ARL4C	1.38859	5.18e-19	5.93e-17	7.98039	18.2856	2.61823
158	IGFBP5	1.38808	9.12e-06	0.000108592	6.5835	5.03988	2.61729
159	FZD8	1.38732	2.77e-14	1.72e-12	6.74775	13.557	2.61593
160	LINC01605	1.38241	0.00282681	0.0161641	2.97158	2.5487	2.60704
161	CORO2B	1.38164	0.000240801	0.00201049	3.69284	3.61834	2.60564
162	COL18A1	1.37583	7.04e-19	7.48e-17	6.45572	18.1524	2.59517
163	HAS2	1.36787	0.000362134	0.00279414	4.21364	3.44113	2.58089
164	LIF	1.3628	4.25e-05	0.000436259	4.59943	4.37185	2.57184
165	SHROOM2	1.36245	6.81e-06	8.75e-05	3.74806	5.16707	2.57122
166	CIT	1.35643	4.86e-05	0.000504135	3.86896	4.31332	2.5605
167	GEM	1.34451	6.92e-18	6.92e-16	7.26809	17.16	2.53944
168	MAP4K4	1.34177	7.63e-22	1.22e-19	7.91539	21.1176	2.53462
169	ANKH	1.3381	8.1e-23	1.88e-20	7.9847	22.0916	2.52819
170	RACGAP1	1.33741	3.58e-05	0.000376473	4.00457	4.44599	2.52698
171	MSC.AS1	1.33061	0.000168876	0.00141949	4.26306	3.77243	2.5151
172	CACNA1A	1.323	2.74e-07	4.96e-06	4.18753	6.56251	2.50186
173	VEGFC	1.32078	2.4e-07	4.17e-06	4.67165	6.62051	2.49802
174	PHLDB2	1.31474	1.05e-11	4.07e-10	5.29808	10.9797	2.48757
175	TMEM206	1.3104	3.82e-05	0.000383221	3.74721	4.41773	2.48011
176	HIST1H2BD	1.30787	4.27e-06	5.65e-05	4.22217	5.36911	2.47576
177	SERTAD4.AS1	1.30732	0.00191552	0.011546	3.20294	2.71771	2.47481
178	FAR2	1.30681	2.01e-07	3.67e-06	4.53589	6.69599	2.47394
179	SGOL2	1.3066	0.0049773	0.025678	3.17542	2.30301	2.47359
180	ARHGEF3	1.30018	0.000211952	0.00175815	3.79082	3.67376	2.4626
181	PLD1	1.29868	0.0038285	0.020368	3.24879	2.41697	2.46003
182	RTTN	1.29803	0.000127946	0.00114624	3.72473	3.89297	2.45894
183	BASP1	1.29432	4.44e-18	4.35e-16	7.71127	17.3526	2.45261
184	FLVCR2	1.28012	0.000919106	0.00632653	3.28578	3.03663	2.4286
185	ETV1	1.27391	3.6e-12	1.58e-10	6.09405	11.4439	2.41815
186	FXYD6	1.25947	1.52e-11	5.74e-10	5.77297	10.8169	2.39408
187	SPHK1	1.25661	2.31e-09	5.89e-08	4.99778	8.63596	2.38933
188	SLC22A23	1.25408	2.36e-08	5.37e-07	4.39446	7.62667	2.38515
189	MELK	1.24564	0.000470044	0.00338017	3.86511	3.32786	2.37124
190	GPR155	1.24457	4.82e-07	7.86e-06	4.69837	6.31669	2.36948
191	DTNA	1.24437	0.000475081	0.00361027	3.36826	3.32323	2.36916
192	MXD3	1.24276	0.000269812	0.00222391	3.72963	3.56894	2.36651
193	TTYH3	1.24154	1.64e-10	5.1e-09	5.12724	9.78529	2.36451
194	PHLDA2	1.23692	3.44e-16	2.77e-14	6.27841	15.4629	2.35695
195	STX1A	1.23365	2.59e-08	5.55e-07	4.78076	7.58749	2.35162
196	GDF15	1.22727	7.65e-09	1.77e-07	8.55425	8.11661	2.34124
197	PGM2L1	1.22165	3.67e-07	6.61e-06	4.71758	6.43489	2.33214
198	SOX5	1.22055	0.00196237	0.0120088	3.34711	2.70722	2.33036
199	NAV3	1.21962	0.00120513	0.0079112	3.34021	2.91897	2.32885
200	PCSK9	1.21955	0.00140274	0.00900043	3.21892	2.85302	2.32874
201	GGH	1.21178	3.77e-09	9.22e-08	5.05948	8.42315	2.31623
202	ARHGAP11A	1.20938	0.00288534	0.0163672	3.70107	2.5398	2.31239
203	CD70	1.20715	0.00644824	0.0315952	3.03886	2.19056	2.30882
204	ITGA10	1.19883	2.67e-19	3.27e-17	7.11179	18.5737	2.29553
205	GALNT5	1.18964	0.00200957	0.0118697	3.57828	2.6969	2.28096
206	RPSAP52	1.18596	0.00195868	0.0118319	3.54198	2.70804	2.27515
207	P4HA3	1.18424	5.24e-06	6.93e-05	4.50501	5.28079	2.27244
208	CKAP2	1.18401	0.000191292	0.00158651	5.21752	3.7183	2.27208
209	FANCI	1.17814	0.00492993	0.0251677	3.24932	2.30716	2.26285
210	ZWINT	1.17652	0.00123424	0.00821915	3.35884	2.9086	2.2603
211	KNSTRN	1.17318	0.00158107	0.00956211	4.13846	2.80105	2.25509
212	CTHRC1	1.17223	1.03e-15	6.93e-14	7.71843	14.986	2.25359
213	TUBB3	1.16994	9.51e-08	1.75e-06	5.04631	7.02188	2.25003
214	TMSB4X	1.16915	3.49e-30	3.07e-27	10.9161	29.4573	2.2488
215	LIMK1	1.16898	2.04e-06	2.96e-05	4.42818	5.69039	2.24852
216	CCND1	1.16752	1.12e-15	8.16e-14	7.81654	14.9517	2.24626
217	CENPH	1.16504	0.00243434	0.0140528	3.44448	2.61362	2.2424
218	STXBP5.AS1	1.16445	0.000713208	0.00492537	3.67283	3.14678	2.24148
219	KDM6B	1.15302	0.000207562	0.0016192	3.7736	3.68285	2.22379
220	LY6K	1.15292	0.000654347	0.00475733	3.98578	3.18419	2.22363
221	SH2B3	1.15291	1.66e-09	4.19e-08	5.44744	8.77954	2.22363
222	ITGA7	1.14199	0.00621769	0.0307829	3.4755	2.20637	2.20686
223	RNF144A	1.13283	1.25e-06	1.82e-05	4.85321	5.90429	2.19288
224	MT2A	1.13258	7.2e-15	4.46e-13	10.8916	14.1428	2.19251
225	MMP14	1.1312	0.000633084	0.00459158	3.64822	3.19854	2.19041
226	HPCAL1	1.13051	1.34e-15	9.65e-14	7.05834	14.8745	2.18936
227	LAMB3	1.12514	6.91e-06	8.53e-05	4.40959	5.16032	2.18122
228	SLC38A5	1.12335	0.00176455	0.0103117	3.54092	2.75337	2.17852
229	HYAL3	1.12315	0.00214299	0.0129044	3.35039	2.66898	2.17822
230	NR2F1	1.11966	1.03e-06	1.57e-05	4.58792	5.98746	2.17296
231	IRAK2	1.11939	3.42e-05	0.000323868	4.28734	4.46567	2.17255
232	SATB1	1.11878	1.66e-05	0.000184855	4.30474	4.7801	2.17164
233	OLFML2B	1.11643	2.06e-06	2.95e-05	4.84497	5.68528	2.16809
234	NCAPD2	1.11596	1.87e-05	0.000197624	4.44659	4.72888	2.16739
235	CACNA1C	1.11512	6.38e-05	0.000632178	4.05937	4.19539	2.16613
236	INSC	1.11392	0.00362721	0.0193877	3.37257	2.44043	2.16433
237	CELSR1	1.11298	0.00223459	0.0133064	3.31068	2.6508	2.16292
238	VAC14.AS1	1.11219	0.00314862	0.0176068	3.35779	2.50188	2.16174
239	AGO2	1.11035	0.000406331	0.00306272	3.66854	3.39112	2.15897
240	CMKLR1	1.10099	7.6e-10	2.06e-08	5.57584	9.11929	2.14501
241	ASB3	1.09953	4.41e-07	7.16e-06	4.70535	6.35531	2.14285
242	HSPH1	1.0985	6.21e-10	1.73e-08	6.41872	9.2071	2.14133
243	CMTM8	1.09065	0.00503308	0.0253622	3.51756	2.29817	2.12969
244	NDP	1.09032	0.000142205	0.00113589	5.12806	3.84708	2.12921
245	PCGF1	1.08697	0.00362191	0.0193131	3.36624	2.44106	2.12428
246	AKR1C2	1.08677	6.48e-07	1.01e-05	6.64614	6.18861	2.12398
247	TMEM132A	1.08606	0.00224883	0.0134641	3.22095	2.64804	2.12294
248	PDE5A	1.07852	6.41e-07	1e-05	5.42494	6.19329	2.11187
249	GAP43	1.06923	0.00163219	0.0102593	3.59375	2.78723	2.09832
250	PTGS2	1.0672	6.35e-05	0.00061538	6.3208	4.1974	2.09536
251	LGALS3BP	1.06294	1.98e-06	2.9e-05	5.42297	5.70326	2.08918
252	CCDC34	1.06009	0.000682005	0.00493446	3.78852	3.16621	2.08507
253	KDM7A	1.05932	4e-07	6.79e-06	4.97751	6.39767	2.08395
254	PRRX1	1.05803	2.51e-19	3.31e-17	7.43776	18.6009	2.08208
255	SYNJ2	1.0486	6.67e-16	5.14e-14	7.02784	15.1757	2.06853
256	TBX3	1.04164	0.0016172	0.0100823	3.67966	2.79124	2.05857
257	SLC20A1	1.03189	3.17e-10	9.57e-09	7.58584	9.49922	2.0447
258	TMEM183B	1.03017	0.0030026	0.0168988	3.36952	2.5225	2.04227
259	PREX1	1.01784	1.97e-06	2.6e-05	5.13696	5.7064	2.02489
260	SLC5A3	1.01766	1.47e-11	5.71e-10	8.58608	10.8328	2.02463
261	GNG11	1.00974	4.37e-16	3.44e-14	7.28115	15.3597	2.01354
262	TRPV2	1.00908	0.00488869	0.0250035	3.68701	2.31081	2.01263
263	RFTN1	1.00888	5.67e-10	1.69e-08	5.72994	9.24637	2.01235
264	DNAJA4	1.00797	0.00194003	0.0114165	3.73148	2.71219	2.01108
265	IGDCC4	1.00766	1.04e-05	0.000124675	4.52468	4.98395	2.01065
266	SPON1	1.00299	0.0001522	0.00131933	4.46569	3.81758	2.00414
267	ECT2	1.0022	1.3e-05	0.000155082	4.8712	4.88553	2.00305
268	TSPAN13	1.00073	0.000836098	0.00572215	4.38362	3.07774	2.00102
269	ADA	0.999859	0.000570578	0.00413846	4.22106	3.24368	1.9998
270	BCL2L11	0.998631	9.38e-05	0.000847324	4.37366	4.02782	1.9981
271	SPON2	0.996446	2.07e-12	8.31e-11	7.63848	11.6843	1.99508
272	SV2A	0.995759	0.000277369	0.00227653	4.20963	3.55694	1.99413
273	ADAMTS15	0.992205	4.64e-06	5.84e-05	4.73846	5.33356	1.98922
274	CEP170	0.991108	4.38e-09	1.05e-07	5.7406	8.35869	1.98771
275	NOTCH2NL	0.990612	1.09e-05	0.000128247	4.54586	4.96195	1.98703
276	KIAA0895L	0.983313	0.00355792	0.0194648	3.57722	2.4488	1.977
277	IRF2BPL	0.977802	2.6e-09	6.53e-08	5.75603	8.58576	1.96946
278	IGF2BP2	0.977641	4.09e-05	0.000422447	4.80836	4.38869	1.96924
279	ZWILCH	0.972814	0.000915054	0.00621756	3.9094	3.03855	1.96266
280	WIPF1	0.971067	2.26e-15	1.54e-13	7.02817	14.6463	1.96029
281	BHLHE41	0.970884	0.00144984	0.00891643	4.77024	2.83868	1.96004
282	SPRY2	0.970127	7.5e-10	2.1e-08	6.70178	9.12469	1.95901
283	ZNF608	0.968716	0.00183995	0.0112113	3.57108	2.73519	1.9571
284	EVI2B	0.966481	0.00368256	0.019787	4.44599	2.43385	1.95407
285	PLEKHO1	0.965778	2.63e-10	7.94e-09	5.82617	9.58061	1.95312
286	MCTP2	0.964996	0.00104086	0.0069611	4.48889	2.98261	1.95206
287	RGL1	0.95458	4.32e-05	0.000423896	4.41997	4.36445	1.93802
288	TNFRSF19	0.954555	1.21e-07	2.33e-06	5.28067	6.9164	1.93798
289	SMYD3	0.949893	2.96e-06	4.16e-05	5.14718	5.52899	1.93173
290	TEAD2	0.948348	0.000495807	0.00359027	4.02621	3.30469	1.92966
291	HYOU1	0.948065	7.38e-05	0.000653084	4.56555	4.13191	1.92928
292	TP53I3	0.94574	6.87e-07	1.12e-05	5.11378	6.1628	1.92618
293	LY96	0.94194	0.000121382	0.00105086	4.46019	3.91584	1.92111
294	PAMR1	0.941748	0.00028669	0.00221763	4.49335	3.54259	1.92085
295	LOC728392	0.939479	8.27e-07	1.3e-05	4.85614	6.08227	1.91784
296	PBLD	0.939455	0.00650915	0.0312954	3.41313	2.18648	1.9178
297	OSBPL3	0.935252	2.05e-07	3.72e-06	5.23091	6.68796	1.91222
298	ZNRF1	0.931782	1.34e-06	1.97e-05	4.93799	5.87366	1.90763
299	GATAD2B	0.929722	7.25e-05	0.000701785	4.33842	4.1398	1.90491
300	CARD10	0.929447	0.000672203	0.00482169	3.9278	3.1725	1.90455
301	IER3	0.929189	3.49e-06	4.62e-05	7.41307	5.45756	1.9042
302	FOCAD	0.926487	2.24e-06	2.91e-05	5.04122	5.65069	1.90064
303	CTTNBP2	0.926259	0.000176568	0.00148677	4.06394	3.75309	1.90034
304	LRP8	0.915377	7.16e-06	8.89e-05	5.12502	5.14501	1.88606
305	ARHGAP18	0.914318	3.42e-05	0.000329873	4.40453	4.46554	1.88468
306	ARG2	0.907809	0.000509371	0.0038264	4.32649	3.29297	1.87619
307	HOXB2	0.907277	8.46e-08	1.72e-06	5.5234	7.07279	1.8755
308	PLIN2	0.902296	2.22e-13	1.16e-11	8.36349	12.6541	1.86904
309	TNFRSF10D	0.90046	5.92e-06	7.84e-05	4.60731	5.22799	1.86666
310	RNF19B	0.899613	0.00108405	0.00687698	4.24747	2.96495	1.86557
311	ERO1B	0.898251	0.000102558	0.000966206	4.43509	3.98903	1.86381
312	CALCOCO1	0.896963	0.000260864	0.0021318	3.95534	3.58359	1.86214
313	FAM107B	0.89454	2.15e-05	0.000226703	5.00853	4.66682	1.85902
314	TIPARP	0.888524	6.46e-08	1.28e-06	5.78985	7.18999	1.85128
315	FLJ32255	0.885908	0.00246439	0.0145775	3.79533	2.60829	1.84793
316	HES1	0.884885	9.43e-05	0.000847096	5.80128	4.0254	1.84662
317	DUSP4	0.884632	2.28e-07	3.75e-06	6.88324	6.64245	1.84629
318	SEMA5A	0.883801	0.00374078	0.0196688	3.84149	2.42704	1.84523
319	ARHGAP22	0.88125	5.89e-08	1.19e-06	5.54247	7.22961	1.84197
320	CENPW	0.879349	0.00529863	0.0269061	3.79981	2.27584	1.83955
321	LACC1	0.875384	0.000513735	0.00380049	4.21098	3.28926	1.8345
322	H2AFZ	0.874796	5.38e-15	3.46e-13	7.92831	14.2692	1.83375
323	PDPN	0.867426	2.15e-10	6.21e-09	6.84044	9.66835	1.82441
324	AKR1B1	0.867262	8.53e-13	4.09e-11	8.42931	12.0691	1.8242
325	SULF1	0.861145	1.36e-09	3.58e-08	7.62739	8.86656	1.81648
326	DDX39A	0.859533	4.72e-06	6.23e-05	4.83179	5.32599	1.81445
327	SMIM4	0.859174	8.29e-06	0.000106048	4.72702	5.0817	1.814
328	SARNP	0.858472	2.23e-13	1.06e-11	6.67306	12.6522	1.81312
329	CHI3L2	0.858275	4.96e-07	7.89e-06	6.34557	6.30493	1.81287
330	HIST1H2BK	0.858005	3.02e-08	6.4e-07	5.56903	7.52067	1.81253
331	TRIB2	0.857655	1.65e-06	2.39e-05	5.19918	5.78295	1.81209
332	FAP	0.856519	5.81e-15	3.75e-13	7.70562	14.2361	1.81066
333	WNT5A	0.854965	5.36e-08	1.1e-06	6.68789	7.27086	1.80871
334	CLDN11	0.85312	3.38e-10	9.68e-09	7.8362	9.47079	1.8064
335	GNG2	0.852269	0.000203888	0.00168767	4.34593	3.69061	1.80534
336	LRR1	0.851877	0.00268706	0.0154428	3.89137	2.57072	1.80485
337	BCL2L12	0.849985	0.00234293	0.0133932	3.91767	2.63024	1.80248
338	EVI2A	0.849394	5.85e-06	6.78e-05	7.20915	5.23264	1.80174
339	INTS1	0.848653	6.71e-05	0.000630143	4.63976	4.17301	1.80082
340	KIF13B	0.847784	6.17e-05	0.000582542	4.73181	4.21001	1.79973
341	DNAJB1	0.839353	2.57e-05	0.000281531	6.66706	4.59046	1.78925
342	INO80C	0.836721	2.04e-05	0.00020316	4.94635	4.68939	1.78599
343	CALR	0.83468	4.25e-20	5.33e-18	8.97968	19.3718	1.78346
344	ELK3	0.830236	8.12e-12	3.1e-10	6.77314	11.0905	1.77798
345	AKR1C3	0.8295	5.13e-09	1.29e-07	6.39791	8.29026	1.77707
346	ETV5	0.82733	9.69e-07	1.54e-05	5.23595	6.0139	1.7744
347	KANK2	0.827077	7.32e-13	3.22e-11	7.35149	12.1357	1.77409
348	AKAP12	0.822232	2.63e-09	6.92e-08	6.72074	8.58024	1.76814
349	GPSM1	0.820662	1.07e-08	2.49e-07	5.99391	7.97245	1.76622
350	MYO1E	0.816837	4.32e-07	7.2e-06	5.61784	6.36412	1.76154
351	GALNT12	0.816815	0.00160165	0.0101518	4.12005	2.79543	1.76151
352	GJA1	0.816305	2.73e-14	1.64e-12	7.94114	13.5635	1.76089
353	TMEM119	0.811914	1.33e-05	0.000156419	6.07421	4.87718	1.75554
354	NT5DC2	0.806094	2.64e-11	8.72e-10	7.17402	10.5779	1.74847
355	MANF	0.805626	1.57e-08	3.37e-07	7.16339	7.80475	1.7479
356	CA12	0.803724	1.37e-13	7.37e-12	8.26443	12.8637	1.7456
357	ABHD2	0.801703	1.62e-10	5.03e-09	6.81626	9.79096	1.74316
358	TMEM44	0.800239	0.00203592	0.0121231	4.07692	2.69124	1.74139
359	DPP4	0.799537	1.54e-08	3.52e-07	6.52423	7.81136	1.74054
360	RGAG4	0.798721	0.00129686	0.00844644	4.01029	2.88711	1.73956
361	SEMA3A	0.798696	0.000314248	0.00246724	5.45395	3.50273	1.73953
362	AHRR	0.797956	0.000209895	0.00165499	4.61965	3.678	1.73864
363	MMP2	0.797302	2.63e-12	1.13e-10	7.85418	11.5807	1.73785
364	COX17	0.796954	8.01e-06	9.14e-05	5.27963	5.09624	1.73743
365	MLLT11	0.796169	0.00348036	0.0187867	3.857	2.45838	1.73648
366	FAM213A	0.795704	5.82e-08	1.07e-06	5.91381	7.2354	1.73592
367	HSPA4	0.794569	5.82e-08	1.2e-06	5.61971	7.23492	1.73456
368	LCORL	0.794079	0.00212843	0.0129017	4.23739	2.67194	1.73397
369	ZCCHC6	0.789126	2.24e-06	3.18e-05	5.30383	5.65061	1.72803
370	TFPI	0.787687	4.49e-07	7.13e-06	5.84009	6.34734	1.72631
371	CAPN15	0.787147	0.000608807	0.00441127	4.21091	3.21552	1.72566
372	JARID2	0.781656	0.000680471	0.0043058	4.96958	3.16719	1.7191
373	KITLG	0.779748	4.72e-05	0.000455383	5.52071	4.32633	1.71683
374	NRP1	0.778074	2.11e-08	4.61e-07	6.2109	7.67509	1.71484
375	GPR137B	0.775341	0.000357346	0.00272539	4.40022	3.44691	1.7116
376	SFRP4	0.77306	0.00192623	0.0116985	6.13404	2.71529	1.70889
377	PLAUR	0.770441	2.27e-06	3.11e-05	6.35691	5.64429	1.70579
378	PBXIP1	0.770161	3.81e-07	6.27e-06	5.64146	6.41907	1.70546
379	CLMP	0.769137	1.78e-07	3.27e-06	6.03741	6.7487	1.70425
380	MIS18A	0.767104	0.00565649	0.0283033	3.89008	2.24745	1.70185
381	DCBLD2	0.766037	7.95e-09	1.85e-07	6.64696	8.09984	1.70059
382	GNPTAB	0.764245	0.000303046	0.00229334	4.52799	3.51849	1.69848
383	WLS	0.763891	9.22e-11	3.05e-09	6.83994	10.0351	1.69806
384	ZNF787	0.763559	0.00288924	0.0164547	4.0205	2.53922	1.69767
385	LAMB1	0.763121	1.49e-12	6.97e-11	7.29384	11.8263	1.69716
386	B4GALT3	0.761781	0.000214544	0.00181106	4.7254	3.66848	1.69558
387	CARD6	0.761415	0.000421966	0.0032059	4.48239	3.37472	1.69515
388	SLC38A7	0.761305	0.000749694	0.00523986	4.26291	3.12512	1.69502
389	PRDM8	0.758134	0.000656551	0.00470659	4.64892	3.18273	1.6913
390	TSPAN14	0.755955	2.47e-06	3.57e-05	5.24841	5.60676	1.68875
391	SLC40A1	0.751963	0.000151481	0.00125372	5.55628	3.81964	1.68408
392	TUBA1B	0.75178	2.12e-07	3.71e-06	8.26749	6.67314	1.68387
393	RPL22L1	0.745652	1.57e-11	6.11e-10	7.1397	10.8042	1.67673
394	HSP90B1	0.743193	1.03e-07	2.01e-06	9.20849	6.98625	1.67388
395	RASD1	0.7428	0.000448889	0.00333419	5.77173	3.34786	1.67342
396	CD99	0.741903	2.57e-20	3.48e-18	9.2805	19.5903	1.67238
397	KDM4A	0.739553	0.0047341	0.02445	4.08307	2.32476	1.66966
398	COL14A1	0.739224	1.48e-13	7.67e-12	8.53845	12.8291	1.66928
399	MIR99AHG	0.731934	0.00143943	0.00908194	4.34752	2.84181	1.66086
400	TNFAIP6	0.73144	0.00188052	0.0110942	5.99336	2.72572	1.6603
401	ATP2A2	0.728624	5.02e-10	1.47e-08	6.5024	9.29949	1.65706
402	GPER1	0.726754	0.00141575	0.00904746	4.46138	2.84901	1.65491
403	LRP12	0.724988	0.00136458	0.00869899	4.48132	2.865	1.65289
404	GLMP	0.723464	3.27e-10	9.67e-09	6.73242	9.48611	1.65114
405	PNP	0.718249	8.2e-05	0.000777399	5.40852	4.0862	1.64518
406	IL1R1	0.715264	2.91e-06	3.89e-05	6.19983	5.53653	1.64178
407	MT1L	0.714892	0.00120028	0.00786138	5.001	2.92072	1.64136
408	C16orf45	0.710291	1.51e-09	4.08e-08	6.57847	8.81985	1.63613
409	PDIA4	0.710258	1.18e-08	2.77e-07	7.01179	7.92966	1.6361
410	MAST4	0.707727	6.88e-05	0.00062936	4.97452	4.16255	1.63323
411	SCARA3	0.70766	5.37e-13	2.57e-11	7.99014	12.2701	1.63315
412	UBL3	0.706778	2.92e-11	1.01e-09	7.38296	10.5346	1.63215
413	ADGRA3	0.703802	0.00266609	0.0148656	4.25449	2.57413	1.62879
414	NARF	0.70373	1.19e-05	0.000135786	5.32609	4.92567	1.62871
415	APLP2	0.702906	8.08e-18	7.76e-16	8.62689	17.0927	1.62778
416	ELK1	0.701807	0.000133787	0.00121649	4.86887	3.87359	1.62654
417	ANAPC15	0.701186	0.00199692	0.0119777	4.37763	2.69964	1.62584
418	NR2F1.AS1	0.699676	0.00102647	0.00684472	4.59135	2.98866	1.62414
419	TPM4	0.699028	1.88e-14	1.16e-12	7.90198	13.7259	1.62341
420	NMB	0.696616	0.00155125	0.00973597	5.40651	2.80932	1.6207
421	SRGN	0.692453	0.000441856	0.00330498	5.83571	3.35472	1.61603
422	KBTBD6	0.691135	0.000718973	0.00506858	4.57678	3.14329	1.61455
423	ARRDC3	0.689803	1.58e-05	0.000170721	5.80531	4.8019	1.61306
424	ITPKB	0.689629	0.000787005	0.00541914	4.73467	3.10402	1.61287
425	FAM214B	0.688892	6.47e-06	8.11e-05	5.38593	5.18925	1.61204
426	FZD7	0.688142	0.00473532	0.0246723	4.13833	2.32465	1.61121
427	ANKRD10	0.688137	7.92e-09	1.88e-07	6.4669	8.10136	1.6112
428	LGALS1	0.687961	3.74e-24	9.85e-22	11.5904	23.4273	1.61101
429	MIR31HG	0.686446	0.000272722	0.00221763	4.95076	3.56428	1.60931
430	ANP32E	0.685292	3.14e-05	0.000326932	5.39521	4.50248	1.60803
431	FLJ46906	0.685105	0.00346707	0.0189099	5.00205	2.46004	1.60782
432	SRPX2	0.681909	4.39e-06	5.65e-05	5.82791	5.35714	1.60426
433	SLK	0.680782	4.19e-08	8.9e-07	6.20551	7.37803	1.60301
434	TRIM41	0.679327	0.0039651	0.0211691	4.2389	2.40175	1.60139
435	SH3BP5	0.677439	3.5e-06	4.81e-05	6.39134	5.45624	1.5993
436	PPP2R1B	0.676474	0.0012725	0.00812369	4.48552	2.89534	1.59823
437	SMC4	0.676017	1.15e-05	0.000127251	6.30177	4.94119	1.59772
438	CPEB4	0.675373	1.89e-05	0.000217073	5.84738	4.72273	1.59701
439	PTGR1	0.674875	1.7e-06	2.53e-05	5.84055	5.76948	1.59646
440	ARL6IP1	0.673392	6.69e-05	0.000631657	7.00277	4.17483	1.59482
441	DNALI1	0.669463	0.000524601	0.00377145	4.64344	3.28017	1.59048
442	LPAR1	0.669278	9.85e-10	2.53e-08	7.03334	9.00648	1.59028
443	GYPC	0.668657	1.21e-10	3.7e-09	7.13251	9.91858	1.58959
444	CNOT4	0.66818	0.000392184	0.00289846	4.72344	3.40651	1.58907
445	CTSL	0.667179	5.89e-09	1.42e-07	9.8258	8.22975	1.58796
446	NDUFS1	0.666739	1.31e-05	0.000154141	5.55123	4.88437	1.58748
447	HMGXB3	0.665708	0.000396827	0.00303464	4.80555	3.4014	1.58635
448	APH1B	0.665177	1.57e-05	0.000180684	5.40326	4.80418	1.58576
449	SYT11	0.663982	8.7e-06	0.000107978	5.5323	5.06071	1.58445
450	ROBO1	0.6635	0.00154426	0.00963107	4.65108	2.81128	1.58392
451	ACTG1	0.661539	4.34e-18	4.54e-16	11.3125	17.3622	1.58177
452	PSD3	0.660309	8.56e-09	1.75e-07	7.16861	8.06767	1.58042
453	GLT8D2	0.660257	1.66e-07	3.02e-06	6.28837	6.78034	1.58036
454	ENPP1	0.658172	1.2e-06	1.67e-05	6.5601	5.92161	1.57808
455	WDR12	0.655565	0.00266502	0.0154394	4.35573	2.5743	1.57523
456	SLC14A1	0.655482	5.61e-05	0.000497641	6.35485	4.25107	1.57514
457	SLC43A3	0.651762	0.000151161	0.00131067	5.65508	3.82056	1.57109
458	PGPEP1	0.651429	1.61e-05	0.000181804	5.43457	4.79293	1.57072
459	NUDT1	0.650102	0.000106745	0.00096606	5.39408	3.97165	1.56928
460	COQ10B	0.649908	0.000156605	0.0013665	5.21031	3.80519	1.56907
461	PFKM	0.64951	4.95e-06	6.49e-05	5.81488	5.30578	1.56864
462	PHC2	0.648095	1.71e-08	4.03e-07	6.44191	7.76639	1.5671
463	TYMS	0.64692	0.001459	0.00927152	5.10039	2.83594	1.56582
464	SVIL	0.645158	1.66e-07	3.06e-06	6.6081	6.78014	1.56391
465	SH3KBP1	0.644314	2.32e-06	3.27e-05	6.27356	5.63472	1.563
466	LNX1	0.643425	0.000403628	0.00312325	4.99244	3.39402	1.56203
467	RBPMS	0.643213	2.53e-05	0.000281439	5.66219	4.59629	1.5618
468	PPP6R1	0.642923	0.000298678	0.00230171	4.97931	3.5248	1.56149
469	SMAGP	0.642425	0.0013782	0.00886805	4.87098	2.86069	1.56095
470	PLAU	0.641134	4.45e-06	5.77e-05	7.32762	5.35143	1.55955
471	LAMA4	0.64085	6.24e-11	2.19e-09	7.74797	10.2046	1.55925
472	SNED1	0.640482	3.93e-09	1.03e-07	6.824	8.40512	1.55885
473	KPNA2	0.640204	0.00449671	0.023777	5.0225	2.3471	1.55855
474	NTAN1	0.6397	9.76e-11	3.18e-09	7.10518	10.0107	1.55801
475	TIMP1	0.639034	1.87e-15	1.28e-13	12.1059	14.7291	1.55729
476	TPCN1	0.638788	0.000761259	0.0053327	4.74735	3.11847	1.55702
477	AKAP17A	0.637729	0.000810391	0.00554982	4.87335	3.09131	1.55588
478	STK17A	0.637278	2.2e-05	0.000242569	6.20858	4.65804	1.55539
479	GADD45A	0.636055	1.43e-05	0.000156624	7.49277	4.84488	1.55407
480	EPN1	0.633789	0.000268015	0.0022172	4.95779	3.57184	1.55163
481	PITRM1	0.632345	4.25e-08	8.96e-07	6.38186	7.37174	1.55008
482	TBC1D8	0.632214	0.000431374	0.00325929	5.07159	3.36515	1.54994
483	DHPS	0.632071	8.73e-06	0.000110155	5.70513	5.05907	1.54979
484	SPEG	0.631692	0.004404	0.0232893	4.55098	2.35615	1.54938
485	SHKBP1	0.630306	4.06e-05	0.000411808	5.30855	4.39183	1.54789
486	METTL7A	0.630284	1.99e-05	0.000219405	5.87442	4.70103	1.54787
487	SCYL2	0.629719	0.00145467	0.0091155	4.57415	2.83723	1.54726
488	PPP1R12C	0.629412	1.93e-05	0.000217279	5.50185	4.71407	1.54693
489	BCL2L2	0.62749	0.000136159	0.00119496	5.18964	3.86595	1.54488
490	SGCD	0.627055	4.89e-05	0.000489725	5.82754	4.31113	1.54441
491	TUBA1A	0.626026	4.18e-08	7.86e-07	7.49491	7.37866	1.54331
492	MYH10	0.625349	8.08e-05	0.000764398	5.43104	4.09241	1.54258
493	VMP1	0.623757	1.6e-08	3.44e-07	6.87962	7.79611	1.54088
494	SPTLC3	0.623149	1.23e-05	0.000147316	5.84115	4.91083	1.54023
495	PROCR	0.623088	1.88e-05	0.000213275	5.63715	4.72656	1.54017
496	RAP2B	0.62213	7.94e-06	9.82e-05	5.83637	5.10011	1.53915
497	EML1	0.621011	2.87e-06	4.05e-05	6.06311	5.5416	1.53795
498	KIAA1462	0.620508	4.25e-06	5.47e-05	6.15132	5.3715	1.53742
499	GPSM2	0.618796	0.000191659	0.00157482	5.36121	3.71747	1.53559
500	CAPZB	0.618754	7.51e-09	1.75e-07	6.75906	8.12416	1.53555
501	GPNMB	0.618574	2.44e-13	1.23e-11	9.2017	12.6124	1.53536
502	CTSA	0.616802	9.92e-14	5.37e-12	8.61695	13.0034	1.53347
503	ITGB1	0.616136	2.63e-06	3.63e-05	5.95944	5.5793	1.53276
504	ANPEP	0.615028	1.42e-08	3.3e-07	7.57682	7.84859	1.53159
505	MME	0.613124	0.00265921	0.0151463	6.10095	2.57525	1.52957
506	ARL8A	0.609689	0.000331734	0.00257693	5.13602	3.47921	1.52593
507	TDP2	0.609569	3.08e-06	3.92e-05	6.52928	5.51197	1.5258
508	OAF	0.609538	6.74e-09	1.54e-07	7.27028	8.1714	1.52577
509	H2AFX	0.608794	0.00146171	0.00948508	4.86021	2.83514	1.52498
510	PCOLCE2	0.608403	9.59e-08	1.79e-06	7.65948	7.01829	1.52457
511	FAXDC2	0.60803	0.000722371	0.00519779	4.95876	3.14124	1.52418
512	KIAA1644	0.604197	0.00357296	0.0193837	4.49142	2.44697	1.52013
513	NCS1	0.602862	0.000743636	0.00522131	4.84801	3.12864	1.51873
514	UHRF2	0.601864	5.86e-06	7.36e-05	6.4223	5.23239	1.51768
515	SLC12A6	0.601635	0.000118019	0.0010114	5.57053	3.92805	1.51743
516	EPN2	0.601617	6.73e-05	0.000631237	5.3356	4.17175	1.51742
517	DEDD2	0.601454	0.0016763	0.0101936	4.94568	2.77565	1.51725
518	CFL1	0.601101	3.57e-16	2.86e-14	9.07805	15.4473	1.51687
519	HSD17B11	0.599154	0.000211049	0.00175787	5.34725	3.67562	1.51483
520	SNX29	0.598466	0.00360405	0.019566	4.54233	2.44321	1.51411
521	BAZ1A	0.597295	0.000300599	0.00240989	5.13445	3.52201	1.51288
522	SSX2IP	0.597201	0.00199449	0.0119819	4.90683	2.70017	1.51278
523	SLC7A11	0.597175	1.21e-05	0.000140483	7.3476	4.91792	1.51275
524	NASP	0.595985	0.000815515	0.0056049	4.88009	3.08857	1.5115
525	RBFA	0.595764	0.00463764	0.0240202	4.52856	2.3337	1.51127
526	RAP1B	0.5951	4.36e-06	5.72e-05	6.09065	5.3601	1.51058
527	NID2	0.592877	0.000312727	0.00242611	5.80012	3.50483	1.50825
528	OSTM1	0.591711	1.86e-05	0.000210406	5.65643	4.73028	1.50703
529	ADSS	0.590946	3.28e-07	5.73e-06	7.48872	6.48402	1.50623
530	PLCB1	0.590664	0.0051665	0.0265617	4.38179	2.2868	1.50594
531	GDF5	0.588153	1.34e-05	0.000151422	6.59896	4.87298	1.50332
532	FBXO33	0.587657	0.00314798	0.0174584	4.58931	2.50197	1.5028
533	WIPI1	0.587639	4.14e-07	6.4e-06	6.8132	6.38296	1.50278
534	HSPA5	0.586912	0.00146435	0.00917379	10.051	2.83435	1.50203
535	MEG3	0.58423	3.2e-09	8.01e-08	7.60226	8.49488	1.49924
536	PPAPDC1B	0.584216	7.36e-07	1.22e-05	6.22704	6.1334	1.49922
537	FLRT2	0.583997	1.36e-05	0.000156296	6.16444	4.86506	1.499
538	ATP6V0A1	0.583931	0.0031905	0.0173691	4.82911	2.49614	1.49893
539	NR2F2	0.583274	0.00119733	0.00780208	5.24947	2.92179	1.49825
540	CTNNB1	0.582753	2.11e-09	5.67e-08	6.99958	8.67613	1.4977
541	LRIG1	0.582687	0.00121502	0.00811137	5.22092	2.91542	1.49764
542	ASB1	0.579607	0.00599405	0.0298948	4.62865	2.22228	1.49444
543	CTNS	0.577667	0.00195561	0.0117378	4.75853	2.70872	1.49243
544	TULP4	0.577381	0.00369984	0.0196118	4.58864	2.43182	1.49214
545	SH3PXD2B	0.576762	7.21e-05	0.00068081	5.70139	4.14221	1.4915
546	GTF3C1	0.576693	0.000995091	0.00660138	5.03294	3.00214	1.49143
547	OBFC1	0.575965	0.0010143	0.00665209	5.22461	2.99383	1.49067
548	TP53BP1	0.57538	3.18e-05	0.00033652	5.58369	4.49777	1.49007
549	CDH2	0.575188	5.38e-05	0.000533916	5.52819	4.26909	1.48987
550	SLC16A2	0.572489	0.00260098	0.0152513	4.62253	2.58486	1.48709
551	ABL1	0.572358	1.79e-05	0.000204033	6.00313	4.74708	1.48695
552	TUSC2	0.572015	0.000206418	0.00175092	5.19651	3.68525	1.4866
553	CHPF2	0.571798	0.000168819	0.0014554	5.23272	3.77258	1.48637
554	FUCA2	0.571187	6.63e-10	1.95e-08	7.22842	9.17853	1.48575
555	HMG20B	0.571093	0.00017557	0.00149813	5.37004	3.75555	1.48565
556	SNX9	0.570608	7.3e-11	2.38e-09	7.79351	10.1367	1.48515
557	GSTO1	0.568607	2.1e-09	5.59e-08	7.45266	8.6771	1.48309
558	FBXL17	0.566876	0.00094372	0.00645128	5.03581	3.02516	1.48131
559	C11orf31	0.56596	1.98e-11	7.24e-10	7.51014	10.7026	1.48037
560	FHOD1	0.563716	0.00195822	0.0116813	4.9447	2.70814	1.47807
561	BDKRB2	0.563396	0.000117006	0.000995156	6.00486	3.93179	1.47774
562	SELK	0.562126	3.71e-06	4.85e-05	6.72763	5.43014	1.47644
563	DNAJB11	0.562084	3.1e-05	0.000311207	6.08202	4.50864	1.4764
564	RIN1	0.559997	0.000713465	0.0050402	5.27238	3.14663	1.47427
565	FLCN	0.559216	0.00193442	0.0118052	4.88972	2.71345	1.47347
566	SNX8	0.559065	0.000390479	0.00304307	5.28987	3.4084	1.47331
567	DNAJC18	0.556623	0.0054715	0.0277263	4.65414	2.26189	1.47082
568	TWIST1	0.556072	7.86e-05	0.000743298	5.95982	4.10483	1.47026
569	CALM3	0.555842	5.93e-09	1.4e-07	7.35828	8.22715	1.47003
570	GRAMD1A	0.555472	0.000908072	0.00601287	5.04444	3.04188	1.46965
571	PPFIBP1	0.554541	2.68e-07	4.7e-06	6.78407	6.57229	1.4687
572	PSMD12	0.554466	0.00168109	0.0104495	5.10837	2.77441	1.46862
573	NOMO1	0.552654	0.000774225	0.00532556	5.19859	3.11113	1.46678
574	ERMP1	0.552436	0.00223692	0.0130347	5.0789	2.65035	1.46656
575	SERPINE1	0.550845	0.000632192	0.00428665	7.86966	3.19915	1.46494
576	RERE	0.549769	9.49e-05	0.000879523	5.65249	4.0228	1.46385
577	ADAMTSL1	0.545879	0.00165146	0.0101633	5.43359	2.78213	1.45991
578	TSPAN9	0.54455	0.0049077	0.025027	4.68501	2.30912	1.45857
579	NFATC4	0.543246	0.000120505	0.00108297	5.75967	3.91899	1.45725
580	ATP6V1A	0.541432	6.06e-08	1.25e-06	6.95719	7.21786	1.45542
581	CD276	0.541211	1.84e-09	4.94e-08	7.38829	8.73633	1.45519
582	2020-09-06	0.538115	0.00634363	0.0315779	4.70267	2.19766	1.45207
583	OSGIN2	0.535496	0.00158879	0.00963898	5.20608	2.79893	1.44944
584	2020-09-09	0.534677	5.94e-09	1.41e-07	7.21543	8.22646	1.44862
585	CYTH2	0.533803	0.000153013	0.00122248	5.71242	3.81527	1.44774
586	TSC22D1	0.533716	9.19e-06	0.000106357	8.05246	5.03663	1.44765
587	POLR2A	0.53354	0.000109904	0.000983441	5.63871	3.95899	1.44748
588	UBE4B	0.53038	0.000232082	0.00193052	5.51888	3.63436	1.44431
589	ITGB5	0.529986	4.24e-12	1.79e-10	8.7085	11.373	1.44392
590	RPA3	0.528974	0.00447133	0.0237131	4.72851	2.34956	1.4429
591	PPP3R1	0.528547	0.00530406	0.0266263	4.70081	2.27539	1.44248
592	BZW2	0.525831	0.00021815	0.00180413	5.77497	3.66125	1.43976
593	PHF21A	0.522364	0.00339857	0.0187743	4.93134	2.4687	1.43631
594	H1F0	0.521945	9.25e-07	1.34e-05	7.78737	6.03382	1.43589
595	VGLL4	0.521528	1.85e-07	3.47e-06	6.92482	6.73333	1.43548
596	WWTR1	0.521137	6.06e-08	1.26e-06	7.32693	7.2175	1.43509
597	SMOX	0.519709	0.00144652	0.00877511	6.17202	2.83968	1.43367
598	MAFG	0.51955	6.2e-05	0.00061284	6.10842	4.2076	1.43351
599	RPL39	0.518159	0.00338878	0.0183556	4.98139	2.46996	1.43213
600	GSTM3	0.517985	9.12e-06	0.000104642	6.56637	5.0399	1.43195
601	INPPL1	0.517903	0.00354883	0.019437	4.82853	2.44991	1.43187
602	C6orf1	0.517238	5.49e-05	0.000553496	6.21812	4.2604	1.43121
603	CAPN2	0.51626	5.44e-12	2.28e-10	8.61804	11.2645	1.43024
604	EDEM2	0.515456	0.00359443	0.0198457	4.87044	2.44437	1.42945
605	PMF1	0.515109	0.00375702	0.0202482	4.78543	2.42516	1.4291
606	COLEC12	0.514988	8.23e-05	0.000786133	6.17889	4.0848	1.42898
607	NDUFS5	0.514154	5.17e-10	1.5e-08	7.55305	9.28684	1.42816
608	STARD3NL	0.512876	0.000179077	0.00143873	5.916	3.74696	1.42689
609	ZDHHC7	0.511192	4.69e-06	6.09e-05	6.37896	5.32924	1.42523
610	CAPG	0.510652	6.62e-07	1.06e-05	6.75543	6.17902	1.42469
611	NDUFAB1	0.510158	1.11e-06	1.74e-05	6.69502	5.95649	1.42421
612	GABARAPL1	0.509958	0.00014203	0.00118945	6.26787	3.84762	1.42401
613	TPBG	0.509394	3.19e-06	4.42e-05	6.65311	5.49624	1.42345
614	DTYMK	0.506538	0.000562302	0.00391927	5.61585	3.25003	1.42064
615	SMARCC1	0.505955	0.000907508	0.00622005	5.3102	3.04215	1.42006
616	FAM21A	0.505081	0.00275823	0.0154759	5.01742	2.55937	1.4192
617	UBALD2	0.504086	0.00390275	0.0211291	5.50563	2.40863	1.41822
618	ATP1B3	0.50315	6.2e-09	1.52e-07	7.47064	8.20746	1.4173
619	C14orf2	0.502375	2.27e-06	3.25e-05	6.56644	5.64418	1.41654
620	CD55	0.501873	0.00446068	0.0237173	7.66406	2.3506	1.41605
621	ST3GAL1	0.5016	0.000593973	0.00430494	5.90377	3.22623	1.41578
622	SREK1IP1	0.50013	0.000168589	0.001431	5.70808	3.77317	1.41434
623	RIN2	0.499831	0.00156997	0.00972907	5.49789	2.80411	1.41405
624	TMEM256	0.499427	0.000411177	0.0030872	5.63171	3.38597	1.41365
625	CACYBP	0.498896	2.68e-06	3.89e-05	6.54315	5.57176	1.41313
626	PSME4	0.498823	0.000714472	0.00494664	5.63039	3.14601	1.41306
627	CSGALNACT2	0.496959	6.88e-05	0.000671375	6.35357	4.16271	1.41124
628	RP2	0.496397	0.00591407	0.0298886	4.72658	2.22811	1.41069
629	ACSL4	0.496075	9.57e-06	0.000116816	6.72148	5.01919	1.41037
630	IFI16	0.495856	4.88e-06	5.83e-05	7.02751	5.31147	1.41016
631	APP	0.495476	1.71e-09	4.22e-08	7.68045	8.76787	1.40979
632	AHI1	0.494333	0.000181708	0.00154673	6.17956	3.74063	1.40867
633	HSPE1	0.493226	1.08e-05	0.000129566	6.42094	4.96564	1.40759
634	CPSF3	0.492756	0.00428362	0.0228149	4.9894	2.36819	1.40713
635	FAM214A	0.492169	0.00335269	0.0183773	4.94578	2.47461	1.40656
636	FNIP1	0.491687	5.1e-05	0.000496719	6.01946	4.2926	1.40609
637	AMPD2	0.491375	0.00146945	0.00921648	5.17068	2.83284	1.40578
638	H2AFV	0.490967	4.66e-07	7.89e-06	6.97065	6.33201	1.40539
639	RPLP0P2	0.490256	0.000176219	0.00150633	6.02544	3.75395	1.40469
640	ABRACL	0.489893	0.000335527	0.00263522	5.59838	3.47427	1.40434
641	LENG8	0.489206	0.00270355	0.015356	5.13687	2.56807	1.40367
642	COA1	0.489007	0.0029188	0.0164257	5.33245	2.5348	1.40348
643	ACIN1	0.488066	4.56e-05	0.000438379	6.13422	4.34061	1.40256
644	ENOSF1	0.487745	0.000849446	0.00558954	5.58212	3.07086	1.40225
645	TRIM5	0.48752	0.0031231	0.0173537	5.3252	2.50541	1.40203
646	SLC25A5	0.48651	1.36e-08	2.97e-07	7.67608	7.86703	1.40105
647	METTL9	0.486499	1.82e-09	4.9e-08	7.63885	8.74029	1.40104
648	HOMER3	0.484756	0.0032785	0.0182762	4.88783	2.48433	1.39935
649	ECI2	0.483386	5.09e-06	6.46e-05	6.55641	5.29343	1.39802
650	NOC2L	0.482222	0.00357189	0.0187548	5.15718	2.4471	1.39689
651	LPIN2	0.480642	0.000182259	0.00153173	6.10926	3.73931	1.39536
652	ITGBL1	0.479499	3.5e-08	7.53e-07	7.75136	7.45605	1.39426
653	UBAP1	0.479373	0.000513621	0.00378225	5.81651	3.28936	1.39414
654	RABEP1	0.479279	0.000144132	0.00120505	5.93363	3.84124	1.39405
655	B2M	0.478798	7.61e-22	1.39e-19	12.3009	21.1185	1.39358
656	AKAP13	0.477355	0.00111798	0.00734282	5.50992	2.95157	1.39219
657	MAT2A	0.476089	7.83e-06	9.32e-05	7.02098	5.10633	1.39097
658	ADAM12	0.475318	5.31e-05	0.000534028	6.72807	4.27517	1.39022
659	GM2A	0.474471	0.000215748	0.00178429	6.01381	3.66605	1.38941
660	METAP2	0.4739	4.6e-08	9.09e-07	7.47139	7.33765	1.38886
661	PLEKHM1	0.473735	0.00259627	0.0143655	5.29636	2.58565	1.3887
662	ENG	0.469752	8.76e-06	0.0001008	6.92993	5.05754	1.38487
663	PPP4C	0.468008	1.31e-05	0.000154759	6.45368	4.88214	1.3832
664	SMS	0.467841	0.000125683	0.00110295	6.471	3.90072	1.38304
665	DBN1	0.467653	0.00106213	0.00708333	5.6795	2.97382	1.38286
666	CDK17	0.466219	0.001533	0.00951738	5.57226	2.81446	1.38148
667	AP2B1	0.465077	0.000548363	0.00397601	6.00339	3.26093	1.38039
668	SENP5	0.46481	0.00506403	0.0257582	5.0395	2.2955	1.38014
669	PDIA6	0.464807	2.01e-09	5.24e-08	8.42335	8.69709	1.38013
670	CD320	0.464736	0.000262188	0.00213393	6.02143	3.58139	1.38007
671	PDXDC1	0.464299	1.24e-05	0.000149284	6.5561	4.90679	1.37965
672	RAB13	0.463922	4.98e-08	1.03e-06	7.69389	7.30267	1.37929
673	PPP6R3	0.463493	0.00122733	0.00810009	5.46321	2.91104	1.37888
674	MZT1	0.463242	0.00498932	0.025788	5.62926	2.30196	1.37864
675	ARPC1A	0.463166	6.74e-06	8.51e-05	6.56908	5.17143	1.37856
676	IVNS1ABP	0.462793	0.000153311	0.00123126	7.52716	3.81443	1.37821
677	TM4SF1	0.462664	0.00119941	0.00683927	8.59471	2.92103	1.37808
678	C9orf89	0.462402	1.53e-05	0.000173692	6.72076	4.81433	1.37783
679	FAM129B	0.461827	9.64e-08	1.86e-06	7.63828	7.01597	1.37728
680	TWSG1	0.461779	1.26e-06	1.83e-05	7.68601	5.89981	1.37724
681	TCN2	0.460977	0.00506783	0.0261167	5.14942	2.29518	1.37647
682	ZBED5	0.460785	0.000716453	0.00486879	5.69636	3.14481	1.37629
683	TMEM8A	0.460258	0.0027748	0.0159218	5.30436	2.55677	1.37579
684	LARP4	0.459235	0.00307809	0.0172497	5.17242	2.51172	1.37481
685	FIP1L1	0.459187	0.000182717	0.00154501	6.04983	3.73822	1.37477
686	MPG	0.458215	4.41e-08	9.51e-07	7.56946	7.35601	1.37384
687	POLE4	0.457632	0.000215319	0.00178249	6.07959	3.66692	1.37329
688	MRPS6	0.456133	2e-06	2.72e-05	8.24316	5.69902	1.37186
689	CHMP1B	0.454233	9.87e-05	0.000898716	6.64686	4.00574	1.37005
690	HTRA1	0.453732	2.51e-12	1.1e-10	10.1782	11.6002	1.36958
691	SEC24C	0.453368	0.000812677	0.00568954	5.66008	3.09008	1.36923
692	AP3B1	0.450919	0.00154797	0.00966233	5.52422	2.81024	1.36691
693	LARP6	0.450056	5.86e-07	9.85e-06	7.42697	6.23218	1.36609
694	OTUD5	0.449817	0.00136623	0.00867949	5.4449	2.86448	1.36587
695	RPAIN	0.449782	7.41e-05	0.000722926	6.30774	4.13	1.36583
696	DBI	0.449586	2.29e-09	5.92e-08	8.14414	8.64004	1.36565
697	STX18	0.449273	0.00514162	0.02589	5.17435	2.2889	1.36535
698	CHSY1	0.44625	0.0004078	0.00303654	6.16953	3.38955	1.36249
699	MAP1A	0.44618	5.77e-05	0.000581635	6.46983	4.23846	1.36243
700	CMC2	0.445473	0.00406142	0.0215522	5.34998	2.39132	1.36176
701	LGALS3	0.444965	5e-13	2.52e-11	9.97176	12.3012	1.36128
702	UGDH	0.444645	2.04e-05	0.000222998	8.15145	4.68943	1.36098
703	DAP	0.4433	1.01e-08	2.29e-07	7.85741	7.99703	1.35971
704	CAB39	0.442653	4.96e-05	0.000488811	6.49528	4.30494	1.3591
705	RBPJ	0.442039	4.62e-07	7.89e-06	7.67018	6.3357	1.35852
706	CD109	0.441758	8.62e-08	1.62e-06	7.87816	7.06455	1.35826
707	CTSB	0.441546	2.18e-12	9.66e-11	10.6819	11.6607	1.35806
708	NOL8	0.440487	0.00382427	0.0207297	5.16989	2.41745	1.35706
709	EMILIN1	0.440401	6.66e-06	8.23e-05	7.08833	5.17672	1.35698
710	BAG6	0.440396	8.06e-06	9.65e-05	6.80838	5.09382	1.35698
711	CLCN7	0.437573	0.00145484	0.00933866	5.55338	2.83718	1.35432
712	MICU1	0.437129	0.000389581	0.00295841	5.96319	3.4094	1.35391
713	DNAJA1	0.436639	0.00027403	0.00219595	6.2467	3.5622	1.35345
714	IRS1	0.436237	0.00343468	0.0183304	5.40379	2.46411	1.35307
715	CISD2	0.43616	0.00143258	0.00889187	5.75999	2.84388	1.353
716	FAM89B	0.43616	2.04e-05	0.000225355	6.627	4.69135	1.353
717	WDR26	0.433754	1.94e-06	2.85e-05	6.91333	5.71116	1.35074
718	PDLIM4	0.433609	2.16e-05	0.000235031	6.91604	4.66636	1.35061
719	THBS2	0.433431	0.000147284	0.00125253	7.25885	3.83185	1.35044
720	ILF2	0.433058	3.13e-05	0.000315833	6.80926	4.50513	1.35009
721	PSMA2	0.432463	9.7e-07	1.53e-05	7.19076	6.01324	1.34954
722	KIF5B	0.432266	5.32e-07	8.68e-06	7.69105	6.27371	1.34935
723	SRP54	0.431766	0.000260901	0.00211569	6.41592	3.58352	1.34888
724	MINOS1	0.429187	2.38e-06	3.33e-05	7.04361	5.62311	1.34647
725	ILF3	0.427619	0.000103601	0.000951563	6.29166	3.98464	1.34501
726	YIPF4	0.427588	0.000173811	0.00148822	6.31484	3.75992	1.34498
727	ATP5C1	0.426758	9.21e-08	1.84e-06	7.64496	7.03582	1.34421
728	VAMP4	0.426195	0.00326454	0.0184342	5.58357	2.48618	1.34369
729	CTNNAL1	0.425324	0.000200055	0.00167722	6.44002	3.69885	1.34287
730	NISCH	0.425192	0.000712441	0.00496753	6.04506	3.14725	1.34275
731	CA5B	0.424818	0.00396052	0.0209456	5.89502	2.40225	1.3424
732	AKAP9	0.424435	0.00372739	0.0198439	5.52822	2.42859	1.34205
733	RDH11	0.424367	3.93e-05	0.000407513	6.88667	4.4058	1.34198
734	UBR4	0.42382	0.000271423	0.00220265	6.10999	3.56635	1.34147
735	PPP2R3A	0.423275	0.000736994	0.00519799	5.96367	3.13254	1.34097
736	CDKN2B	0.422356	0.00168124	0.00949553	6.91567	2.77437	1.34011
737	TAF9	0.422255	1.88e-05	0.000211242	6.77793	4.72664	1.34002
738	P4HB	0.421047	1.64e-12	7.53e-11	9.6387	11.7855	1.3389
739	DECR1	0.42031	4.56e-05	0.000458893	6.54951	4.34096	1.33822
740	SH3PXD2A	0.417461	0.000751795	0.0052986	6.04059	3.1239	1.33557
741	SFPQ	0.417334	0.000579109	0.00415757	5.78674	3.23724	1.33546
742	CHD3	0.415672	0.000279472	0.00220208	6.23722	3.55366	1.33392
743	GLRX3	0.415655	5.98e-05	0.000589372	6.53234	4.22353	1.3339
744	MRPL52	0.414851	0.000833708	0.00576066	6.12235	3.07899	1.33316
745	ANK2	0.414769	0.00254948	0.0148925	5.79303	2.59355	1.33309
746	FRMD6	0.414587	2.96e-05	0.000305435	7.15581	4.52844	1.33292
747	TUBA4A	0.413608	0.00498318	0.0255892	5.43025	2.30249	1.33201
748	C4orf48	0.413394	0.000143149	0.00126364	6.45136	3.84421	1.33182
749	ATG4B	0.413132	0.00532829	0.0269754	5.4393	2.27341	1.33157
750	PLIN3	0.412584	3.02e-07	5.35e-06	7.60701	6.5201	1.33107
751	PSMB3	0.411625	2e-05	0.000221043	6.85005	4.69989	1.33018
752	CCT6A	0.41048	5.7e-06	7.25e-05	7.17485	5.24441	1.32913
753	ANXA6	0.410066	7.44e-05	0.000700393	6.60253	4.12866	1.32875
754	ATP5J	0.409957	3.13e-07	5.44e-06	7.54582	6.50507	1.32865
755	MACF1	0.409761	5.08e-05	0.000492771	6.61765	4.29395	1.32847
756	ZNF207	0.409634	0.000239904	0.00185738	6.53768	3.61996	1.32835
757	FOXF2	0.409463	0.00327675	0.0179339	5.61541	2.48456	1.32819
758	COX14	0.408438	0.000329532	0.00254488	6.25751	3.4821	1.32725
759	NONO	0.408103	3.73e-07	6.54e-06	7.43805	6.42819	1.32694
760	CD63	0.408084	1.36e-12	5.9e-11	11.4068	11.867	1.32692
761	LRRC8A	0.40769	0.003172	0.0177612	5.39442	2.49867	1.32656
762	C19orf24	0.405445	0.000288064	0.00225299	6.40537	3.54051	1.3245
763	SNRPB2	0.405415	0.00017189	0.00146251	6.41843	3.76475	1.32447
764	TMSB10	0.405268	1.81e-13	8.85e-12	11.8005	12.7419	1.32433
765	PFKP	0.404679	0.000259231	0.00202102	7.07388	3.58631	1.32379
766	FKBP1A	0.4036	5.04e-07	8.36e-06	7.80941	6.29778	1.3228
767	BUB3	0.402938	0.000129807	0.00115939	6.61036	3.8867	1.3222
768	DAZAP1	0.402683	0.00465604	0.0241175	5.55916	2.33198	1.32196
769	FLYWCH1	0.40231	0.00390852	0.0206553	5.69506	2.40799	1.32162
770	RPS29	0.402204	2.52e-10	7.74e-09	9.41252	9.59824	1.32153
771	COL6A3	0.401767	1.45e-11	5.49e-10	11.3446	10.8385	1.32113
772	FAM91A1	0.400887	0.00413698	0.0211859	5.55328	2.38332	1.32032
773	MMS19	0.400549	0.00258062	0.0148471	5.7188	2.58828	1.32001
774	TMED5	0.400223	0.000208186	0.00171951	6.26618	3.68155	1.31971
775	PGD	0.399846	2.92e-05	0.000296267	7.00423	4.53451	1.31937
776	COPG1	0.399741	0.000574617	0.00412136	6.2211	3.24062	1.31927
777	ATP5I	0.399542	0.000242795	0.00188387	6.53438	3.61476	1.31909
778	APPBP2	0.399027	0.00188504	0.0110271	5.94879	2.72468	1.31862
779	EDEM3	0.399008	0.00108966	0.0072559	5.96309	2.96271	1.3186
780	ACVR1	0.398907	3.27e-05	0.000345637	7.03642	4.48574	1.31851
781	MYDGF	0.398008	3.71e-06	5.01e-05	7.56027	5.43033	1.31769
782	HECA	0.397501	0.00140593	0.00865865	5.96057	2.85204	1.31722
783	LDLR	0.396834	0.000247638	0.00183918	6.95505	3.60618	1.31662
784	WISP2	0.396665	0.000411474	0.00303674	9.84705	3.38566	1.31646
785	DDX6	0.395667	0.00027225	0.00217324	6.24677	3.56503	1.31555
786	PTOV1	0.395484	0.00022762	0.00189695	6.45592	3.64279	1.31538
787	RNF145	0.395461	0.000212419	0.00179233	6.51959	3.67281	1.31536
788	WBP5	0.393465	2.73e-08	6.1e-07	8.18603	7.56311	1.31354
789	ATRX	0.392709	7.51e-05	0.000717366	6.71031	4.12463	1.31286
790	FAM92A1	0.392584	0.0010662	0.0072333	6.003	2.97216	1.31274
791	MDH1	0.392223	7.13e-06	9.18e-05	7.09852	5.14686	1.31241
792	MYL6B	0.392169	1.73e-05	0.000188773	7.09686	4.76237	1.31236
793	ITGA5	0.391885	3.71e-05	0.000367009	7.4685	4.4308	1.31211
794	NPC1	0.39097	0.00246431	0.0143028	7.26619	2.6083	1.31127
795	MIEN1	0.390074	0.000104941	0.000939329	6.50573	3.97905	1.31046
796	NDUFV2	0.389991	3.54e-06	4.77e-05	7.56421	5.45069	1.31038
797	CBFB	0.389852	0.00159827	0.00967456	6.0644	2.79635	1.31026
798	ZEB2	0.388888	0.00483893	0.0250202	5.9302	2.31525	1.30938
799	ATP6V1C1	0.387772	0.00213958	0.0127088	5.94786	2.66967	1.30837
800	PPP1R15A	0.387728	0.000300569	0.00240926	6.90296	3.52206	1.30833
801	NEU1	0.387614	0.000695327	0.0050231	6.1495	3.15781	1.30823
802	HNRNPC	0.387101	3.42e-07	6.18e-06	7.57387	6.46566	1.30776
803	NUCB2	0.386698	1.17e-05	0.000134682	7.37347	4.93358	1.3074
804	LDHB	0.386689	2.88e-09	7.32e-08	8.77345	8.54067	1.30739
805	SNAI2	0.386284	8.91e-05	0.000809363	7.60238	4.05025	1.30702
806	FAM96A	0.385412	0.00114408	0.00717216	6.11909	2.94154	1.30623
807	HNRNPH3	0.385282	2.61e-05	0.000265156	7.04906	4.58395	1.30612
808	RPA1	0.385183	0.00259776	0.0144797	5.85197	2.5854	1.30603
809	MED28	0.385146	0.00111594	0.00728898	5.96891	2.95236	1.30599
810	ACO1	0.383585	0.00282878	0.0157438	6.06401	2.5484	1.30458
811	OCIAD2	0.383388	0.000759452	0.00509177	6.49478	3.1195	1.3044
812	PTPRK	0.383096	0.00192439	0.0117369	5.80779	2.71571	1.30414
813	PCNA	0.383009	0.000869629	0.00591047	6.33812	3.06067	1.30406
814	COX6C	0.382602	9.65e-06	0.000112952	7.24198	5.01533	1.30369
815	RPN2	0.381899	8.22e-07	1.38e-05	7.61062	6.08498	1.30306
816	EIF4G3	0.381847	0.00208736	0.0121529	5.98642	2.6804	1.30301
817	NUMB	0.380625	0.000732707	0.00527358	6.23654	3.13507	1.30191
818	HNRNPA1	0.380474	6.38e-07	1.06e-05	7.96622	6.19533	1.30177
819	ABHD12	0.380452	0.00234336	0.0134465	5.95037	2.63016	1.30175
820	MAN1A1	0.379755	7.62e-05	0.000724247	6.87181	4.11831	1.30112
821	MAF	0.378872	0.000140237	0.00118203	7.52429	3.85314	1.30032
822	PHIP	0.378409	0.00169683	0.0105665	6.19183	2.77036	1.29991
823	UBE2M	0.378047	0.00156966	0.00980624	5.97465	2.8042	1.29958
824	TXNRD1	0.377766	0.00143931	0.0090737	7.37353	2.84184	1.29933
825	PPP1CC	0.377019	2.41e-06	3.5e-05	7.43669	5.6181	1.29866
826	COA6	0.376858	0.00262792	0.0150187	5.72592	2.58039	1.29851
827	CENPB	0.376852	0.000383071	0.00297815	6.31435	3.41672	1.29851
828	COX7A2	0.375982	2.83e-06	3.97e-05	7.47373	5.54812	1.29772
829	BABAM1	0.375021	0.00256523	0.0144841	5.84493	2.59087	1.29686
830	LSM3	0.374774	0.00112953	0.00749215	6.21558	2.9471	1.29664
831	SRSF1	0.37444	0.000480361	0.00358018	6.23944	3.31843	1.29634
832	UBB	0.374398	3.93e-11	1.4e-09	9.77539	10.4055	1.2963
833	TMEM60	0.374019	0.00340876	0.0187189	5.94037	2.4674	1.29596
834	AP2S1	0.372126	6.1e-07	9.77e-06	7.83346	6.21501	1.29426
835	TRAPPC3	0.370517	0.000960985	0.0065823	6.11162	3.01728	1.29282
836	NOP10	0.370014	1.72e-06	2.49e-05	7.7678	5.76503	1.29237
837	SURF4	0.369607	4.9e-07	8.09e-06	7.99261	6.31	1.292
838	TSPAN6	0.368361	0.00391338	0.0208258	5.89434	2.40745	1.29089
839	SUMO3	0.367725	2.87e-05	0.000308419	7.09058	4.54138	1.29032
840	SMARCA1	0.367603	0.000457752	0.00350146	6.39443	3.33937	1.29021
841	CLTC	0.367419	1.39e-08	3.21e-07	8.84507	7.8562	1.29004
842	CPNE1	0.367195	4.71e-05	0.000474791	7.08756	4.32724	1.28984
843	EMC10	0.366395	0.0007647	0.00535543	6.28913	3.11651	1.28913
844	2020-03-05	0.366375	0.00457586	0.0240663	5.85452	2.33953	1.28911
845	RPS6KA3	0.365748	0.00187846	0.0110498	6.51201	2.7262	1.28855
846	HOXC10	0.364692	0.00112564	0.00737456	6.3291	2.9486	1.28761
847	ARMCX1	0.363504	0.0012001	0.00779263	6.32925	2.92078	1.28655
848	ST6GAL1	0.363276	0.000565235	0.00417618	6.56445	3.24777	1.28634
849	RPS27L	0.363144	5.65e-09	1.34e-07	8.94653	8.24776	1.28623
850	SOAT1	0.363021	0.00113042	0.00746421	6.21932	2.94676	1.28612
851	VIM	0.361946	1e-12	4.46e-11	13.6833	11.9987	1.28516
852	HNRNPA2B1	0.361108	3.55e-08	7.19e-07	8.73571	7.45013	1.28441
853	RAB9A	0.360237	0.000576283	0.0041887	6.51653	3.23936	1.28364
854	CDK2AP2	0.358419	0.00270877	0.0150377	6.24823	2.56723	1.28202
855	GNS	0.357889	5.71e-06	7.32e-05	7.50547	5.24353	1.28155
856	ERLEC1	0.356638	3.96e-05	0.00040074	7.12323	4.40206	1.28044
857	LRP1	0.356287	1.14e-09	3.21e-08	9.44628	8.94256	1.28013
858	VAT1	0.356221	4.82e-08	9.78e-07	8.92344	7.31735	1.28007
859	ATP6V1D	0.355278	0.00119944	0.00772008	6.35109	2.92102	1.27923
860	MCTS1	0.35483	0.00128631	0.00828053	6.22779	2.89065	1.27884
861	ADAM9	0.354625	6.86e-06	8.55e-05	7.49805	5.16378	1.27865
862	PSAP	0.354241	1.51e-12	6.99e-11	10.6989	11.8197	1.27831
863	UACA	0.354118	0.00207103	0.0124045	6.42035	2.68381	1.2782
864	EPAS1	0.353099	1.2e-05	0.000135506	8.05892	4.92098	1.2773
865	MAN2A1	0.352963	0.00250084	0.0144361	6.1761	2.60191	1.27718
866	CCAR1	0.352863	0.00477233	0.0244812	5.75026	2.32127	1.27709
867	C9orf3	0.352078	0.000370462	0.00277534	6.92785	3.43126	1.2764
868	PYGB	0.351277	2.53e-05	0.000263819	8.08593	4.59631	1.27569
869	C1orf43	0.35042	2.4e-06	3.41e-05	7.92689	5.61937	1.27493
870	IRAK1	0.347674	0.00092045	0.00612772	6.47176	3.036	1.27251
871	HDAC2	0.347425	0.000914484	0.0062876	6.43823	3.03882	1.27229
872	NT5E	0.347242	4e-05	0.00039384	9.3393	4.39755	1.27213
873	DHX15	0.344447	0.00112241	0.00744399	6.33018	2.94985	1.26966
874	DAD1	0.343614	7.2e-08	1.5e-06	8.3429	7.14262	1.26893
875	RAB11A	0.342865	1.19e-05	0.000136683	7.53294	4.92307	1.26827
876	APEX1	0.341592	1.63e-05	0.000183385	7.64818	4.78817	1.26715
877	JUN	0.341591	1.96e-05	0.000221047	7.75109	4.70684	1.26715
878	ANXA1	0.3398	3.73e-06	4.63e-05	10.1862	5.42818	1.26558
879	SEPP1	0.339571	0.000469174	0.00345817	7.5022	3.32867	1.26538
880	CLTA	0.339532	4.3e-07	7.41e-06	8.15988	6.36656	1.26535
881	LAMTOR5	0.338835	1.68e-05	0.000183927	7.48614	4.77511	1.26473
882	IMMT	0.338659	0.00568375	0.0289243	6.02857	2.24536	1.26458
883	LRRC59	0.335703	0.00129396	0.00782815	6.85215	2.88808	1.26199
884	COX7B	0.334149	0.00326012	0.0181341	6.1338	2.48677	1.26063
885	SUB1	0.333996	5.29e-05	0.00052254	7.27486	4.27682	1.2605
886	ADH1B	0.333958	0.00339568	0.0179613	9.64781	2.46907	1.26047
887	ZEB1	0.332686	0.000989012	0.0067072	6.9492	3.0048	1.25936
888	PRRC2C	0.332454	0.00218757	0.0129977	6.49005	2.66004	1.25915
889	EMC3	0.332238	0.000468856	0.00354237	6.69602	3.32896	1.25896
890	SUGT1	0.331589	0.00380253	0.0206477	6.21057	2.41993	1.2584
891	EIF1B	0.330462	0.000398444	0.00291506	7.17563	3.39963	1.25742
892	CTSK	0.329316	0.000232339	0.00176053	9.84606	3.63388	1.25642
893	ARL3	0.327207	0.00277901	0.015646	6.31985	2.55611	1.25458
894	NPEPPS	0.326138	0.000247942	0.00204331	6.94565	3.60565	1.25365
895	SEC61G	0.324323	0.000439328	0.00318906	7.4956	3.35721	1.25208
896	WDR1	0.323458	0.000632735	0.00444248	7.10119	3.19878	1.25133
897	RCN3	0.323001	5.22e-05	0.000506972	7.65528	4.28249	1.25093
898	CHCHD2	0.321795	8.11e-09	1.96e-07	9.02755	8.09092	1.24988
899	DDX5	0.321438	1.47e-08	3.44e-07	9.13631	7.83288	1.24958
900	AP3D1	0.320828	0.000971528	0.00647551	6.73716	3.01254	1.24905
901	ZNF106	0.320389	0.000696585	0.00497332	7.00622	3.15703	1.24867
902	SAT1	0.318662	0.000775846	0.00508609	10.0499	3.11022	1.24717
903	CLEC11A	0.318623	0.000879167	0.00608621	6.96664	3.05593	1.24714
904	ARPC1B	0.316685	3.77e-06	5.18e-05	8.29085	5.42331	1.24547
905	USMG5	0.316469	0.000871148	0.00587112	7.04555	3.05991	1.24528
906	TCEAL8	0.314325	4.9e-05	0.000488387	7.45048	4.30947	1.24343
907	MGST3	0.313217	3.72e-06	4.95e-05	8.54144	5.42912	1.24248
908	RAB1B	0.313098	0.00107505	0.0073505	6.59114	2.96857	1.24237
909	SLIRP	0.312941	0.00679173	0.0324597	6.18312	2.16802	1.24224
910	RNF10	0.312851	0.0044579	0.023169	6.20248	2.35087	1.24216
911	POLR1D	0.312218	9.9e-05	0.000913621	7.38774	4.00454	1.24161
912	KHDRBS1	0.31196	0.00160673	0.00998325	6.87808	2.79406	1.24139
913	ATOX1	0.311739	0.000130211	0.0011511	7.4241	3.88535	1.2412
914	HSP90AA1	0.310591	0.00165741	0.00882228	9.21305	2.78057	1.24022
915	MRC2	0.310193	9.13e-06	0.000106847	8.6258	5.03944	1.23987
916	YWHAE	0.30786	8.22e-05	0.00078418	7.68692	4.08522	1.23787
917	SNRNP200	0.307333	0.00305278	0.0168711	6.35958	2.5153	1.23742
918	YBX1	0.305871	9.81e-07	1.51e-05	8.62855	6.00824	1.23616
919	CREB3L2	0.30426	0.000881502	0.00602147	7.1224	3.05478	1.23478
920	HNRNPM	0.304076	0.00359254	0.0197863	6.26908	2.4446	1.23463
921	UBE2E3	0.301445	0.000357828	0.00275023	7.3325	3.44633	1.23238
922	SPG21	0.300471	0.000282681	0.00226796	7.15281	3.5487	1.23155
923	NGFRAP1	0.298947	2.94e-06	3.95e-05	8.7952	5.53237	1.23025
924	RNF7	0.298938	6.55e-05	0.000627215	7.71726	4.18392	1.23024
925	CCNG1	0.298875	0.00012238	0.00111097	7.74336	3.91229	1.23018
926	UQCRB	0.297964	6.15e-05	0.000593581	7.88864	4.21089	1.22941
927	SKP1	0.296898	5.83e-06	7.45e-05	8.27603	5.2343	1.2285
928	MYEOV2	0.295961	0.000462719	0.00351011	7.09031	3.33468	1.2277
929	STT3B	0.294863	0.00145186	0.00929148	7.02663	2.83808	1.22677
930	SCARB2	0.293781	1.54e-05	0.000171115	8.1271	4.81376	1.22585
931	TMEM50A	0.293654	6.1e-05	0.000559948	7.82811	4.21453	1.22574
932	MSANTD3	0.293191	0.00307552	0.0164937	6.54515	2.51208	1.22535
933	FSCN1	0.292767	0.000467282	0.0035185	7.09905	3.33042	1.22499
934	ATP6V0E1	0.292058	2.04e-06	2.95e-05	8.66943	5.68974	1.22439
935	RPN1	0.291555	0.000703237	0.00480784	7.25763	3.1529	1.22396
936	OS9	0.290632	0.000269097	0.0021521	7.31774	3.57009	1.22318
937	PDGFRA	0.290526	0.000612469	0.00436064	8.53083	3.21292	1.22309
938	TFRC	0.290164	0.00114294	0.00724935	7.11212	2.94198	1.22278
939	STK25	0.288053	0.00515624	0.0263701	6.3496	2.28767	1.22099
940	CAND1	0.286903	0.003837	0.021044	6.51223	2.41601	1.22002
941	LOXL1	0.286464	0.00134333	0.00841043	7.75705	2.87182	1.21965
942	IFT80	0.286427	0.00506856	0.0259247	6.38659	2.29512	1.21962
943	POLR2E	0.286114	0.00162525	0.0102496	6.74739	2.78908	1.21935
944	CHMP2A	0.285363	0.000333802	0.00249812	7.36452	3.47651	1.21872
945	SH3BGRL	0.284928	0.00017526	0.00150793	7.741	3.75632	1.21835
946	PKIG	0.283798	0.00433712	0.0226957	6.61177	2.3628	1.2174
947	RRBP1	0.281665	0.0050196	0.0257451	6.70684	2.29933	1.2156
948	CCT4	0.281122	0.00023033	0.0018514	7.64828	3.63765	1.21514
949	LTBP3	0.280096	0.00423185	0.022192	6.72177	2.37347	1.21428
950	MYL6	0.279629	5.69e-07	9.26e-06	10.3145	6.24456	1.21388
951	RHOBTB3	0.27862	0.000715373	0.00499983	7.67387	3.14547	1.21303
952	ANAPC11	0.278192	0.000117512	0.0010551	7.92737	3.92992	1.21267
953	TSPYL1	0.277162	0.00233625	0.0135643	6.73104	2.63148	1.21181
954	UBA1	0.277097	0.00140064	0.00878518	7.01547	2.85367	1.21175
955	PRKCDBP	0.274313	0.000117906	0.0010708	8.33589	3.92846	1.20942
956	GNAI3	0.274108	0.0039605	0.0211016	6.80684	2.40225	1.20925
957	DDB1	0.273881	0.00109384	0.00709876	7.23246	2.96105	1.20906
958	PGRMC1	0.272731	0.00186104	0.0109408	7.14913	2.73024	1.20809
959	GNG12	0.272247	1.37e-05	0.000162342	8.33259	4.86342	1.20769
960	UBL5	0.271625	0.000201695	0.00172288	7.51183	3.69531	1.20717
961	DDX3X	0.271359	0.0039624	0.0209683	6.64537	2.40204	1.20694
962	ATP6V0C	0.271159	3.84e-05	0.000395767	8.2497	4.4159	1.20678
963	TOMM6	0.271119	0.000590841	0.00437063	7.24633	3.22853	1.20674
964	ZNHIT1	0.268347	0.000179961	0.00154252	7.70493	3.74482	1.20443
965	ACADVL	0.268144	0.000230974	0.00191499	7.70789	3.63644	1.20426
966	SDCBP	0.267043	7.48e-05	0.000720155	8.86574	4.12597	1.20334
967	HDLBP	0.266747	1.03e-06	1.63e-05	9.09445	5.98917	1.20309
968	PPP2CA	0.265261	0.00262626	0.0150317	6.90102	2.58066	1.20185
969	FAM127A	0.265022	0.000106224	0.000966033	8.01066	3.97378	1.20165
970	ANXA11	0.264827	0.000304263	0.00241379	7.92523	3.51675	1.20149
971	FKBP11	0.264562	0.00497831	0.0259025	7.05986	2.30292	1.20127
972	XRN2	0.263273	0.00335735	0.0175426	6.74056	2.474	1.2002
973	KRT10	0.262054	0.000120196	0.00102953	8.10038	3.92011	1.19918
974	GTF2A2	0.261527	0.00464608	0.0244468	6.74255	2.33291	1.19875
975	IMPAD1	0.260782	0.0035652	0.0191794	6.84462	2.44792	1.19813
976	SHFM1	0.260718	0.00123461	0.00812831	7.21397	2.90847	1.19807
977	ACTB	0.260306	0.000572974	0.00412796	8.33372	3.24187	1.19773
978	VCP	0.259314	0.0023939	0.0132499	7.08595	2.62089	1.19691
979	TMEM258	0.258563	0.000390186	0.00300231	7.77928	3.40873	1.19629
980	CKAP4	0.258279	0.000490563	0.00362691	7.82291	3.30931	1.19605
981	ATP5A1	0.256429	8.62e-05	0.000812746	8.17093	4.06437	1.19452
982	CNIH1	0.256405	0.000314013	0.0023912	7.77462	3.50305	1.1945
983	TUBB	0.25126	0.00056507	0.0037935	9.05148	3.2479	1.19025
984	MRFAP1	0.250256	2.88e-05	0.000287856	8.61431	4.54063	1.18942
985	H1FX	0.249055	0.00557471	0.0283159	7.60782	2.25378	1.18843
986	TCEB1	0.247965	0.00354213	0.0192523	7.07712	2.45074	1.18753
987	ADD3	0.247449	0.00340637	0.0188353	7.30782	2.46771	1.18711
988	ATP6V1F	0.247278	0.00114312	0.00757614	7.55433	2.94191	1.18697
989	C14orf119	0.247099	0.0039331	0.0207457	7.0594	2.40526	1.18682
990	NEDD8	0.245047	0.000400831	0.00308883	7.79745	3.39704	1.18513
991	MRPL51	0.244763	0.00151664	0.0095185	7.50495	2.81912	1.1849
992	MYH9	0.243074	0.000167626	0.00141804	8.37944	3.77566	1.18351
993	SH3BGRL3	0.242607	1.61e-05	0.000178217	10.6578	4.7932	1.18313
994	PKM	0.242397	1.98e-05	0.000216496	9.65691	4.70384	1.18296
995	ATP5B	0.241801	0.000106669	0.00094981	8.44361	3.97196	1.18247
996	TXNL1	0.239632	0.00336238	0.0186802	7.31363	2.47335	1.18069
997	CYSTM1	0.239243	0.00103585	0.00675391	7.78077	2.9847	1.18037
998	ENY2	0.23618	0.00555026	0.0281066	6.91928	2.25569	1.17787
999	SON	0.235818	0.00212536	0.012929	7.30894	2.67257	1.17757
1000	NDUFB4	0.235155	0.00364975	0.0201066	7.16521	2.43774	1.17703
1001	SEC61B	0.234657	0.000897038	0.00589635	8.09657	3.04719	1.17663
1002	LAMP2	0.233108	0.000156475	0.00134926	8.42415	3.80555	1.17536
1003	XRCC5	0.230266	0.00655957	0.0322447	6.93742	2.18312	1.17305
1004	VEGFB	0.230241	0.00140767	0.00889273	8.03145	2.8515	1.17303
1005	PRDX4	0.226587	0.000521915	0.00382152	8.88356	3.2824	1.17006
1006	PRKAR1A	0.224816	0.000350092	0.00266786	8.35436	3.45582	1.16863
1007	ATP5G3	0.224769	0.00034855	0.00271416	8.24332	3.45774	1.16859
1008	SSR3	0.224638	0.00280681	0.0155785	7.93438	2.55179	1.16848
1009	MDH2	0.223449	0.00233717	0.0137236	7.60265	2.63131	1.16752
1010	COPZ1	0.223144	0.00389492	0.0205853	7.41384	2.4095	1.16727
1011	YIPF3	0.221551	0.00226588	0.0134271	7.54221	2.64476	1.16599
1012	PSMB7	0.215659	0.000608387	0.00435573	8.22411	3.21582	1.16123
1013	HNRNPU	0.211479	0.00147451	0.00936949	7.83386	2.83135	1.15787
1014	2020-09-15	0.209296	0.000424931	0.00324397	8.52778	3.37168	1.15612
1015	COPA	0.207296	0.00281484	0.0154011	7.89667	2.55055	1.15452
1016	ST13	0.206837	0.00291106	0.0164946	7.74751	2.53595	1.15415
1017	HEXB	0.205239	0.00270522	0.01536	7.99491	2.5678	1.15288
1018	NEAT1	0.202788	0.00014644	0.00126243	11.4904	3.83434	1.15092
1019	REXO2	0.200118	0.00436858	0.0228185	7.68259	2.35966	1.14879
1020	RPL34	0.198478	4.62e-05	0.000466649	10.0657	4.33532	1.14749
1021	SF3B5	0.195058	0.00338936	0.018564	7.92616	2.46988	1.14477
1022	CSDE1	0.188459	0.00133482	0.00859542	8.43951	2.87458	1.13955
1023	OAZ1	0.182186	6.35e-05	0.000628302	9.8334	4.19724	1.1346
1024	NDUFA4	0.181983	0.00610668	0.0304312	8.00987	2.21419	1.13444
1025	HLA.B	0.180544	0.000300719	0.00232948	10.2521	3.52184	1.13331
1026	PPIA	0.178497	0.00440306	0.0234687	8.48443	2.35625	1.1317
1027	PPIB	0.174539	0.000783323	0.00550999	9.85169	3.10606	1.1286
1028	SLC25A3	0.172155	0.000524266	0.00383693	9.6718	3.28045	1.12674
1029	HLA.C	0.170127	0.000521866	0.00379887	9.88669	3.28244	1.12516
1030	OST4	0.161263	0.00445951	0.023544	8.53135	2.35071	1.11827
1031	CD44	0.160762	0.00216665	0.0121348	10.2813	2.66421	1.11788
1032	EID1	0.160009	0.00513278	0.0266029	8.68856	2.28965	1.11729
1033	GNAS	0.142519	0.000713511	0.00496803	10.3211	3.1466	1.10383
1034	RPS7	0.125513	0.00504562	0.02604	9.79635	2.29709	1.0909
