# Supplementary material for: Single-cell RNA-seq identifies unique transcriptional landscapes of human nucleus pulposus and annulus fibrosus cells
Source: Sci Rep. 2020 Sep 17;10:15263. doi: 10.1038/s41598-020-72261-7 (PMC7499307; doi:10.1038/s41598-020-72261-7)
Supplement: Supplementary file 3 — Supplementary information 3 [file 41598_2020_72261_MOESM3_ESM.xlsx]

## Sheet: NP upregulated
Supplementary Table.S2
List of genes significantly upregulated in NP as compared to AF
SN	Gene	MeanlogFC	MeanPvalue	MeanFDR	MeanCPM	NLP	MeanFC NP
1	COL2A1	-4.69918	4.53e-08	9.14e-07	5.54339	7.34433	25.9773
2	ANGPTL7	-4.58381	1.13e-12	4.74e-11	6.39955	11.947	23.9808
3	SAA1	-4.20766	4.8e-14	2.8e-12	4.12997	13.3185	18.477
4	LPL	-3.86358	4.06e-12	1.76e-10	3.64674	11.391	14.5564
5	EFNB2	-3.79483	4.07e-09	1.03e-07	3.22445	8.39001	13.8789
6	GRIA1	-3.73241	2.05e-09	5.37e-08	3.34419	8.68761	13.2913
7	RARRES2	-3.59131	2.25e-08	5.01e-07	3.39767	7.64811	12.0529
8	ADGRD1	-3.38192	4.56e-07	7.7e-06	3.05748	6.34071	10.4246
9	APOB	-3.36066	6.58e-09	1.58e-07	3.39772	8.1818	10.2721
10	PCSK2	-3.29826	2.89e-10	8.99e-09	3.74442	9.53842	9.83728
11	CFD	-3.01318	1.25e-30	1.04e-27	7.88181	29.9046	8.07344
12	LOC101927740	-3.01226	2.02e-07	3.61e-06	3.33617	6.69362	8.0683
13	HPD	-2.9844	2.7e-06	3.85e-05	2.88134	5.56905	7.91396
14	SLPI	-2.89899	1.21e-29	9.44e-27	8.01351	28.9188	7.45903
15	RASL10B	-2.88863	1.86e-06	2.69e-05	2.96196	5.73064	7.40565
16	MAL2	-2.8561	9.92e-07	1.6e-05	3.18984	6.00337	7.24054
17	C2orf82	-2.84015	1.18e-09	3.19e-08	4.76858	8.92704	7.16094
18	MFAP4	-2.76497	1.21e-31	2.07e-28	7.04465	30.9165	6.79732
19	COL9A3	-2.69226	6.02e-08	1.14e-06	4.13771	7.22058	6.46325
20	CLEC3B	-2.65471	5.99e-32	1.18e-28	8.44589	31.2229	6.2972
21	SCNN1A	-2.63605	4.5e-08	9.31e-07	3.2286	7.34682	6.21628
22	KIF5C	-2.5591	7.28e-06	8.89e-05	3.16427	5.13794	5.89339
23	MMP7	-2.54741	0.000222891	0.00186918	2.99938	3.65191	5.84584
24	PTH1R	-2.51849	4.47e-06	6.11e-05	3.08814	5.34992	5.72981
25	FMOD	-2.51436	9.39e-26	2.69e-23	8.38368	25.0274	5.71346
26	COMP	-2.49805	1.61e-14	1.04e-12	8.53985	13.7938	5.64921
27	HSPB7	-2.4973	1.73e-24	5.05e-22	6.02472	23.7624	5.64627
28	GFRA1	-2.45108	1.48e-19	1.73e-17	5.61998	18.8308	5.46827
29	ARFGEF3	-2.4099	8e-22	1.48e-19	5.76684	21.0967	5.31439
30	SCRG1	-2.38874	8.85e-29	5.88e-26	8.3045	28.0529	5.23699
31	CLIC3	-2.37399	7.79e-20	9.17e-18	5.30222	19.1082	5.18372
32	SVEP1	-2.37394	5.63e-20	6.46e-18	6.0853	19.2492	5.18356
33	TENM2	-2.35648	2.31e-05	0.000252524	3.08244	4.63581	5.1212
34	LGR5	-2.35194	8.02e-06	9.85e-05	3.23676	5.09573	5.1051
35	GJD3	-2.31776	2.87e-06	4.03e-05	3.17436	5.54286	4.98556
36	ENHO	-2.3175	2.08e-06	3.04e-05	3.03359	5.68254	4.98467
37	LINC01503	-2.31152	3.52e-18	3.62e-16	5.12154	17.454	4.96407
38	SCUBE2	-2.26673	2.37e-05	0.000251407	3.00066	4.62542	4.81231
39	LINC01111	-2.25652	6.34e-06	8.23e-05	3.04042	5.19769	4.77838
40	SERPINA3	-2.25628	4.04e-11	1.43e-09	5.69538	10.3941	4.77758
41	EPB41L4A	-2.25146	0.000186594	0.00161234	2.80108	3.7291	4.76163
42	CILP	-2.25133	3.2e-18	3.17e-16	5.87129	17.4943	4.76121
43	CPA4	-2.23025	0.000696742	0.00431223	3.21317	3.15693	4.69214
44	CDH19	-2.20446	6.53e-06	8.1e-05	3.27361	5.1851	4.60903
45	BRINP1	-2.19346	5.77e-05	0.000556741	3.23661	4.23885	4.57401
46	FXYD1	-2.19217	0.000405538	0.0031243	2.72991	3.39197	4.56994
47	CLDN1	-2.15585	1.21e-07	2.32e-06	3.63621	6.9166	4.45632
48	LMCD1	-2.14375	1.99e-07	3.79e-06	4.5212	6.70211	4.4191
49	C2orf40	-2.14286	4.46e-15	2.74e-13	6.83825	14.3509	4.41638
50	SHANK2	-2.1336	1.47e-06	2.28e-05	3.49589	5.83236	4.3881
51	WNK4	-2.11411	7.03e-07	1.17e-05	3.44723	6.15312	4.32923
52	PRPH	-2.11067	1.29e-06	1.92e-05	4.33541	5.88953	4.31893
53	PDZD2	-2.10155	3.03e-05	0.000324342	3.23881	4.51831	4.29171
54	QRICH2	-2.06524	0.000717996	0.00509849	2.78093	3.14388	4.18502
55	ISM1	-2.06449	2.44e-10	7.77e-09	4.0534	9.61252	4.18286
56	FAM46B	-2.04686	2.48e-08	5.57e-07	4.31647	7.60569	4.13206
57	FBXO2	-2.04655	1.34e-18	1.39e-16	5.82236	17.8722	4.13117
58	ANK3	-2.0227	0.00129679	0.00847614	2.79504	2.88713	4.06344
59	PRELP	-2.01346	2.49e-23	6.06e-21	7.60113	22.6043	4.0375
60	TMEM238	-1.99534	0.000731647	0.00524053	2.81832	3.1357	3.98709
61	ANGPT1	-1.98211	3.26e-16	2.5e-14	5.44229	15.4863	3.95071
62	PPAP2B	-1.98177	2.03e-28	1.05e-25	9.17598	27.6933	3.94977
63	CACNB4	-1.98083	3.76e-07	6.55e-06	3.67597	6.42445	3.9472
64	KCNQ3	-1.94955	0.000392154	0.00306572	2.91069	3.40654	3.86254
65	SGCG	-1.93672	5.18e-09	1.22e-07	4.22342	8.28533	3.82834
66	FGFR2	-1.93611	3.3e-14	1.89e-12	4.92588	13.4817	3.82672
67	DGCR6	-1.93462	8.55e-05	0.000801708	3.20325	4.06828	3.82278
68	CPXM2	-1.93339	0.00256803	0.0150663	3.17724	2.5904	3.81951
69	SNX10	-1.9275	3.45e-05	0.000355418	3.12195	4.46237	3.80396
70	NOV	-1.92063	8.81e-16	6.35e-14	6.29627	15.0549	3.78587
71	IGF1	-1.91414	0.00114728	0.00770283	2.86979	2.94033	3.76889
72	NPTXR	-1.91177	1.73e-06	2.48e-05	3.53329	5.76192	3.76271
73	EFHD1	-1.89581	1.12e-08	2.64e-07	4.10821	7.94912	3.72131
74	EPHB6	-1.88006	4.04e-06	5.53e-05	3.50133	5.39341	3.6809
75	KIAA1456	-1.87976	2.58e-05	0.000276703	3.17178	4.58907	3.68013
76	AOX1	-1.8668	1.87e-20	2.66e-18	5.90124	19.7284	3.64722
77	C1QL1	-1.85071	4.97e-06	6.43e-05	3.33074	5.30323	3.60677
78	BZRAP1	-1.84298	0.00206561	0.0125993	2.69962	2.68495	3.5875
79	CP	-1.83498	1.46e-20	2.09e-18	6.8166	19.8366	3.56767
80	SPAG4	-1.8328	0.000998045	0.00672567	2.92981	3.00085	3.56228
81	NEDD9	-1.83153	4.56e-05	0.000462513	3.21416	4.34061	3.55913
82	ARHGEF4	-1.82994	0.000551003	0.00407283	2.82189	3.25885	3.55523
83	ECM2	-1.82643	9.02e-21	1.47e-18	6.31243	20.0448	3.54658
84	PDE1C	-1.8103	1.07e-10	3.45e-09	4.55981	9.9713	3.50714
85	PLCE1	-1.79836	0.000288495	0.00231136	3.55359	3.53986	3.47825
86	CD24	-1.78983	0.000156559	0.00135989	3.3193	3.80532	3.45775
87	MRVI1	-1.78555	0.000125501	0.00112698	3.06812	3.90135	3.44749
88	C10orf35	-1.78453	0.000630414	0.0044501	2.83684	3.20037	3.44505
89	MATN3	-1.78355	0.000782633	0.00514198	3.00184	3.10644	3.44273
90	RAMP1	-1.77185	4.83e-14	2.74e-12	5.4587	13.3157	3.41492
91	SMOC2	-1.7565	1.6e-05	0.000185044	4.47096	4.79564	3.37877
92	IL15	-1.74978	4.59e-07	7.74e-06	3.93238	6.33859	3.36307
93	C1QTNF3	-1.74395	0.000116237	0.00103408	3.35552	3.93465	3.34952
94	ACAN	-1.74357	5.92e-18	5.83e-16	6.35182	17.2279	3.34862
95	DUOXA1	-1.74327	0.00673045	0.0327905	2.78694	2.17196	3.34792
96	SDK2	-1.74164	3.76e-11	1.37e-09	4.96538	10.4252	3.34414
97	C3	-1.73287	5.99e-16	4.41e-14	5.8598	15.2229	3.32388
98	EFEMP1	-1.72544	7.08e-19	8.29e-17	7.80155	18.1502	3.30682
99	IGSF3	-1.7163	4.43e-06	5.87e-05	3.43324	5.35398	3.28593
100	A2M	-1.70908	0.00045361	0.00333692	3.91889	3.34332	3.26951
101	C10orf54	-1.70564	1.38e-12	5.7e-11	5.33365	11.8592	3.26174
102	C19orf33	-1.70471	0.000172716	0.0014965	3.60967	3.76267	3.25963
103	FAM47E	-1.70317	0.000612014	0.00434541	2.97317	3.21324	3.25615
104	TJP2	-1.69843	7.82e-17	6.97e-15	6.29875	16.107	3.24549
105	ZBTB16	-1.69234	0.000218818	0.00179724	3.56858	3.65992	3.2318
106	PPARGC1A	-1.6831	0.000154045	0.00133107	3.42251	3.81235	3.21116
107	OMD	-1.6725	7.72e-11	2.64e-09	5.11279	10.1125	3.18766
108	ADARB1	-1.66703	8.49e-15	5.58e-13	5.87021	14.0711	3.1756
109	LRRC2	-1.66618	5.47e-18	5.24e-16	6.48931	17.262	3.17372
110	AFF3	-1.66399	1.22e-09	3.26e-08	4.56415	8.91235	3.16893
111	PARD3B	-1.63989	1.16e-05	0.000128629	3.83199	4.93573	3.11642
112	COL11A1	-1.63733	6.06e-23	1.38e-20	7.61794	22.2174	3.11089
113	ACKR3	-1.63372	2.37e-12	1.03e-10	6.8113	11.626	3.10312
114	KLHDC9	-1.6304	0.000577964	0.00426371	3.20358	3.2381	3.09598
115	FRZB	-1.62951	0.000226787	0.00183186	3.51804	3.64438	3.09409
116	GREM1	-1.6281	1e-22	2.3e-20	9.47571	21.9994	3.09106
117	TSPAN12	-1.62428	3.39e-05	0.000334848	3.51352	4.46974	3.08289
118	RRAD	-1.62292	0.00048434	0.00334428	3.51369	3.31485	3.07997
119	VCAM1	-1.61786	5.61e-07	9.18e-06	6.05126	6.25107	3.06919
120	GALNT13	-1.60532	5.17e-06	6.72e-05	3.58757	5.28618	3.04263
121	KRT7	-1.60419	6.32e-07	1.04e-05	4.06244	6.19956	3.04024
122	TGFBR3L	-1.59216	0.00210221	0.0127748	2.96998	2.67732	3.01501
123	RASD2	-1.58803	0.00236448	0.0139938	2.98309	2.62626	3.00639
124	PODNL1	-1.58696	1.4e-07	2.32e-06	4.32667	6.85432	3.00416
125	NPR3	-1.58632	1.09e-07	2.17e-06	4.87066	6.96106	3.00283
126	SLC29A1	-1.57206	1.54e-14	9.63e-13	5.47318	13.8137	2.9733
127	LMO7.AS1	-1.57199	1.7e-05	0.000189268	3.76584	4.76898	2.97314
128	CCDC170	-1.57178	9.25e-05	0.000870121	3.64628	4.03369	2.97271
129	KIF21A	-1.56794	3.59e-05	0.000361686	3.64724	4.44504	2.96482
130	NTRK2	-1.5678	1.95e-05	0.000218324	3.83901	4.71095	2.96452
131	RSAD2	-1.55885	3.8e-07	6.34e-06	7.37602	6.42014	2.94619
132	THRB	-1.55769	0.000142988	0.00119454	3.65971	3.8447	2.94381
133	ADCY2	-1.55377	0.00122439	0.00805859	3.30616	2.91208	2.93584
134	ZNF704	-1.55369	0.00020828	0.00171517	3.56774	3.68135	2.93567
135	STK32A	-1.55277	0.000468858	0.00349989	3.17422	3.32896	2.93381
136	LINC00959	-1.53913	0.00232854	0.013664	3.08948	2.63292	2.9062
137	HAPLN3	-1.53353	2.81e-05	0.000279304	3.73536	4.55054	2.89493
138	HIVEP3	-1.52347	0.00190897	0.0112743	3.10037	2.7192	2.87481
139	FSTL3	-1.50869	9.78e-08	1.78e-06	4.40367	7.00978	2.84551
140	COL8A2	-1.50852	8.2e-14	4.47e-12	5.38577	13.0859	2.84518
141	GARNL3	-1.50642	0.0025983	0.0152122	3.14207	2.58531	2.84103
142	DHRS3	-1.50613	3.84e-14	2.33e-12	5.66032	13.4159	2.84047
143	RASSF7	-1.50009	0.00175175	0.0107782	3.13514	2.75653	2.8286
144	CMPK2	-1.49391	5.97e-10	1.73e-08	5.85628	9.22427	2.81652
145	C10orf10	-1.48997	3.8e-09	9.36e-08	5.68788	8.42075	2.80884
146	INHBA	-1.48437	2.88e-06	3.87e-05	4.08797	5.54026	2.79794
147	MIR497HG	-1.4776	0.00227942	0.0137794	2.85021	2.64218	2.78485
148	TLCD2	-1.45468	1.18e-08	2.61e-07	4.71069	7.92787	2.74097
149	CPM	-1.45107	3.47e-05	0.000367261	3.7333	4.45979	2.7341
150	DSC3	-1.45075	1.3e-05	0.00015281	3.89349	4.88582	2.7335
151	PTX3	-1.44842	1.44e-12	6.28e-11	10.0072	11.8427	2.72909
152	TPD52	-1.44604	4.86e-09	1.15e-07	4.99624	8.31323	2.72459
153	GPX3	-1.43936	9.51e-19	1.09e-16	9.29605	18.0218	2.712
154	SLC39A8	-1.43914	3.81e-10	1.13e-08	4.90108	9.41859	2.71159
155	OLFML3	-1.43485	5.8e-18	6.06e-16	7.3119	17.2368	2.70355
156	TIMP3	-1.42403	8.5e-14	4.79e-12	9.0188	13.0708	2.68334
157	ALS2CL	-1.42011	4.47e-06	6.07e-05	3.82264	5.3499	2.67605
158	ZMYND12	-1.41267	0.00329207	0.0182451	3.114	2.48253	2.66229
159	ICA1L	-1.39787	1.14e-06	1.72e-05	4.12035	5.94355	2.63512
160	DAPK2	-1.38297	1.32e-06	1.79e-05	4.39223	5.87931	2.60804
161	PTPRF	-1.37345	1.15e-10	3.8e-09	5.00989	9.94106	2.59089
162	LOC100287846	-1.37055	0.00239242	0.0139469	3.07045	2.62116	2.58569
163	ITGB2	-1.36913	0.000201979	0.00167632	3.92143	3.69469	2.58315
164	DPT	-1.36858	2.34e-17	2.09e-15	7.1656	16.6309	2.58217
165	LRRC15	-1.36722	1.92e-07	3.57e-06	4.39457	6.71616	2.57972
166	DSG2	-1.36114	1.1e-21	1.76e-19	7.30381	20.9603	2.56889
167	TLE2	-1.35967	2.31e-05	0.000252881	3.94115	4.63635	2.56626
168	SYCP2	-1.3541	0.00585894	0.0291836	2.81961	2.23218	2.55638
169	TMEM17	-1.34943	0.00111701	0.00747052	3.27405	2.95194	2.54811
170	GALNT18	-1.34936	1.1e-06	1.72e-05	4.12904	5.95945	2.54799
171	FBLN2	-1.34593	1.05e-13	4.95e-12	6.72349	12.9786	2.54193
172	CUBN	-1.34081	0.00155405	0.00985368	3.30724	2.80853	2.53293
173	GABRE	-1.33875	4.96e-05	0.000508375	3.71346	4.30471	2.52933
174	DOCK8	-1.33165	0.000508291	0.00372343	3.44587	3.29389	2.51691
175	DEPTOR	-1.32781	2.15e-08	4.55e-07	4.84475	7.66753	2.51022
176	WWP2	-1.32428	2.24e-10	6.69e-09	5.8535	9.64956	2.50408
177	ALPK2	-1.3203	2.85e-08	6.06e-07	4.93147	7.54564	2.49718
178	PNMA2	-1.31754	8.75e-09	1.98e-07	4.92319	8.0581	2.49241
179	ADAMTSL4	-1.31429	0.000491547	0.00356147	3.57327	3.30844	2.48681
180	HYAL1	-1.31406	4.37e-08	9.23e-07	4.47716	7.35933	2.4864
181	METTL12	-1.31236	0.000152664	0.00130599	3.74366	3.81626	2.48347
182	GGACT	-1.31172	1.63e-05	0.000175986	3.90065	4.78898	2.48237
183	SEMA3B	-1.31156	2.87e-12	1.23e-10	5.70328	11.5423	2.4821
184	ALDH5A1	-1.30545	0.00580986	0.0292436	3.07182	2.23583	2.4716
185	RBP4	-1.29954	2.12e-19	2.22e-17	7.99094	18.6747	2.4615
186	ADGRG6	-1.28972	1.77e-06	2.62e-05	4.11693	5.75257	2.44481
187	MFI2.AS1	-1.28746	0.00013915	0.00120752	3.7754	3.85652	2.44097
188	AMOTL2	-1.28735	1.97e-14	1.23e-12	6.56563	13.7052	2.44079
189	KLF5	-1.28604	3.76e-06	4.72e-05	4.66867	5.42451	2.43858
190	RPARP.AS1	-1.28389	0.00203382	0.0123177	3.29913	2.69169	2.43495
191	LBH	-1.2835	1.04e-07	1.98e-06	5.45731	6.98129	2.43429
192	RPL10L	-1.28237	0.00458863	0.0241484	3.06869	2.33832	2.43238
193	SNHG19	-1.27911	4.63e-07	7.82e-06	4.48481	6.3348	2.42688
194	ETV7	-1.27904	0.000740319	0.00505139	3.57423	3.13058	2.42677
195	THBS1	-1.27652	4.66e-10	1.37e-08	7.63583	9.33191	2.42255
196	LOX	-1.26991	1.73e-23	4.34e-21	9.24423	22.7628	2.41147
197	SLIT3	-1.26676	5.91e-05	0.000585458	4.01294	4.22809	2.4062
198	ATP10A	-1.25939	2.49e-06	3.47e-05	4.3193	5.60419	2.39395
199	FAM132B	-1.25319	7.02e-07	1.1e-05	4.51722	6.15337	2.38369
200	LAMP3	-1.252	4.32e-07	6.86e-06	4.83267	6.36432	2.38171
201	FAM46C	-1.24901	3.39e-06	4.59e-05	4.07843	5.46927	2.37678
202	GBGT1	-1.2436	0.00131781	0.00846502	3.29497	2.88015	2.36788
203	GRIK2	-1.24226	0.00128658	0.00842871	3.02877	2.89056	2.36568
204	TMEM61	-1.24014	0.0041285	0.0215281	3.26205	2.38421	2.36222
205	MAGIX	-1.23764	0.00401016	0.021618	3.10548	2.39684	2.35813
206	SPAG1	-1.23726	0.00048277	0.0036023	3.54463	3.31626	2.3575
207	ZNF853	-1.23563	0.000223769	0.00187796	3.60506	3.6502	2.35484
208	PCDH18	-1.23129	4.05e-13	1.99e-11	6.50913	12.393	2.34777
209	TSC22D3	-1.22727	5.83e-17	4.89e-15	7.78915	16.2347	2.34123
210	PTGDS	-1.22673	0.000133874	0.00116888	4.2972	3.8733	2.34035
211	MAOA	-1.22538	2.67e-05	0.000277667	4.20708	4.5731	2.33817
212	TBX18	-1.22452	1.63e-10	5.23e-09	5.34301	9.78794	2.33678
213	MUC1	-1.21493	2.34e-07	4.18e-06	4.552	6.63168	2.32129
214	PPAP2A	-1.21427	3.84e-21	6.28e-19	7.65151	20.4162	2.32023
215	RPSAP9	-1.21021	0.00429486	0.0226233	3.11962	2.36705	2.31372
216	SH3BGR	-1.20977	7.25e-07	1.16e-05	4.47168	6.13981	2.31301
217	LOC100288911	-1.20627	4.26e-06	5.78e-05	4.48391	5.37099	2.3074
218	NT5M	-1.20552	0.00365473	0.0197611	3.35156	2.43715	2.30621
219	AGT	-1.19849	0.000139449	0.00123392	4.14248	3.85559	2.295
220	HRCT1	-1.19818	1.52e-10	4.83e-09	5.56764	9.81897	2.29449
221	ISG20	-1.19787	2.33e-07	3.88e-06	5.68767	6.63314	2.294
222	SNAI1	-1.19162	2.03e-05	0.000230921	4.11421	4.69201	2.28409
223	PITPNM3	-1.19105	0.00322896	0.0169713	3.41646	2.49094	2.28319
224	ZNF300P1	-1.18018	0.00408395	0.0213824	3.27909	2.38892	2.26604
225	SERPING1	-1.17785	1.26e-25	4.45e-23	8.68451	24.8985	2.26239
226	FBXO6	-1.1716	9.88e-06	0.000118232	4.2868	5.00535	2.25261
227	NEIL2	-1.1693	6.01e-05	0.000583615	3.97492	4.22094	2.24903
228	ABCC3	-1.16696	1.42e-14	8.93e-13	6.25288	13.8476	2.24539
229	ENPP2	-1.16387	0.000250754	0.00201033	5.12561	3.60075	2.24058
230	ULBP1	-1.16351	0.00250164	0.0147811	3.38865	2.60177	2.24001
231	METRN	-1.15445	0.000548721	0.00407679	3.48902	3.26065	2.22599
232	CAPN3	-1.14935	0.0034218	0.018699	3.33584	2.46575	2.21815
233	C6orf48	-1.14923	3.67e-29	2.33e-26	9.28833	28.435	2.21796
234	GCHFR	-1.14881	2.05e-07	3.67e-06	5.08736	6.68871	2.2173
235	PRKAG2	-1.13181	8.24e-11	2.82e-09	5.87823	10.0842	2.19134
236	CIB2	-1.13112	1.74e-05	0.00019874	4.16992	4.75922	2.19028
237	PDLIM2	-1.13033	4.5e-22	7.2e-20	8.07029	21.3468	2.18909
238	HSPB8	-1.13025	2.25e-08	4.92e-07	4.88595	7.6475	2.18897
239	ABCA2	-1.12972	0.00164372	0.0100813	3.482	2.78417	2.18816
240	ATRNL1	-1.12961	8.22e-08	1.6e-06	4.89734	7.08489	2.18799
241	KLF15	-1.12929	0.00165057	0.010165	3.92308	2.78237	2.18752
242	PF4V1	-1.12789	0.00510437	0.0263935	3.28942	2.29206	2.18539
243	RGMA	-1.12585	0.00103281	0.0068251	3.68185	2.98598	2.18229
244	IGFBP7	-1.12429	8.81e-30	6.74e-27	10.6104	29.0552	2.17995
245	GPR176	-1.11972	6.92e-11	2.26e-09	5.95135	10.1598	2.17305
246	TASP1	-1.11496	0.000412384	0.00296366	3.80939	3.3847	2.16589
247	FZD4	-1.11481	6.64e-05	0.000631625	4.32131	4.17802	2.16567
248	TNFSF10	-1.11366	0.00263852	0.0147495	3.83115	2.57864	2.16394
249	IFIT1	-1.11351	3.61e-07	6.36e-06	8.33792	6.442	2.16371
250	PLBD1	-1.11346	0.000241593	0.0019947	3.88501	3.61692	2.16365
251	CX3CL1	-1.10784	0.000674505	0.00475495	3.99864	3.17102	2.15522
252	SYNPO	-1.10773	9.18e-11	2.77e-09	6.07278	10.0373	2.15506
253	C8orf58	-1.10562	2.34e-05	0.000262093	4.3628	4.63005	2.15192
254	STC2	-1.09856	9.03e-13	4.18e-11	7.23064	12.0445	2.14141
255	PODN	-1.09848	0.00285139	0.0158492	5.61427	2.54494	2.14129
256	IFIT2	-1.09588	0.00300902	0.0169542	7.68075	2.52158	2.13744
257	C1S	-1.09154	8.8e-28	4.53e-25	9.30157	27.0555	2.13101
258	NAAA	-1.0884	5.66e-06	6.92e-05	4.51935	5.24724	2.12637
259	SNHG25	-1.08831	0.000187574	0.00157139	3.91389	3.72683	2.12625
260	RECK	-1.08781	8.56e-12	3.33e-10	6.22455	11.0675	2.12551
261	FAHD2B	-1.08637	0.000661146	0.0046172	3.9241	3.1797	2.12339
262	SNHG8	-1.0799	2.09e-18	2.28e-16	7.59212	17.6801	2.11389
263	THBS3	-1.07835	8.79e-11	2.92e-09	5.69036	10.0562	2.11162
264	HS3ST3B1	-1.0751	4.64e-05	0.000467757	4.3299	4.33323	2.10687
265	PRR16	-1.07104	1.22e-08	2.89e-07	5.3622	7.91483	2.10095
266	VWA1	-1.06856	0.000204136	0.00167348	3.89269	3.69008	2.09734
267	PPP4R4	-1.06851	0.00285139	0.0163039	3.65608	2.54494	2.09727
268	C1R	-1.06802	3.79e-25	1.3e-22	9.64694	24.421	2.09655
269	CD1D	-1.06544	0.0035544	0.0192986	3.74031	2.44923	2.0928
270	GCH1	-1.06438	0.00193661	0.0115539	3.48668	2.71296	2.09128
271	HERC3	-1.0597	1.74e-07	3.18e-06	4.77399	6.75882	2.0845
272	PTGFR	-1.05908	2.47e-13	1.15e-11	7.04159	12.6078	2.0836
273	PTK2B	-1.0537	0.000299297	0.0023796	4.02647	3.5239	2.07585
274	LINC00152	-1.05148	1.19e-13	6.68e-12	6.49473	12.9255	2.07265
275	WARS	-1.04956	4.83e-09	1.15e-07	8.44522	8.31573	2.0699
276	COL5A1	-1.04947	8.14e-20	1.02e-17	8.10534	19.0895	2.06977
277	NANOS1	-1.04923	3.36e-08	6.98e-07	5.37504	7.47367	2.06942
278	TOR3A	-1.04628	1.44e-05	0.000166682	4.59936	4.84036	2.0652
279	COL1A1	-1.04184	1.11e-20	1.73e-18	11.8097	19.9562	2.05886
280	DKFZP586I1420	-1.04151	0.00161308	0.0101754	3.60004	2.79234	2.05838
281	SCD	-1.03838	2.81e-14	1.61e-12	9.94015	13.5506	2.05391
282	PDGFRL	-1.03349	3.76e-12	1.43e-10	6.63139	11.4243	2.04697
283	TRIM14	-1.03306	0.000683072	0.00484123	4.13447	3.16553	2.04635
284	HAPLN1	-1.03286	3.6e-05	0.000381234	6.30013	4.44314	2.04607
285	ZBTB10	-1.03245	7.96e-06	9.98e-05	4.53328	5.09912	2.0455
286	ZDHHC14	-1.03204	0.00463388	0.0243066	3.38436	2.33406	2.04491
287	PRUNE2	-1.02943	3.8e-14	2.17e-12	6.49829	13.4204	2.04122
288	IFIT3	-1.02595	5.12e-05	0.000475494	8.66789	4.29057	2.0363
289	MBOAT1	-1.02557	0.0017714	0.0107562	3.72032	2.75168	2.03577
290	VGLL3	-1.02338	4.22e-05	0.00043365	5.6021	4.37508	2.03267
291	ZFAS1	-1.02332	2.38e-24	7.13e-22	9.25623	23.6242	2.03259
292	SERPINA1	-1.02303	0.0017254	0.0108505	3.93714	2.76311	2.03218
293	CYP39A1	-1.02269	0.000259762	0.00203829	3.9014	3.58542	2.03171
294	EEF1A1	-1.02252	1.71e-33	4.7e-30	10.8844	32.7682	2.03146
295	MIF4GD	-1.02116	4.5e-06	6.01e-05	4.66441	5.34681	2.02956
296	ETNK2	-1.02082	0.000358939	0.00276066	4.00903	3.44498	2.02907
297	RWDD4	-1.01915	1.18e-07	2.22e-06	5.06097	6.92795	2.02672
298	SERAC1	-1.01574	5.31e-05	0.000503312	4.50473	4.27511	2.02194
299	SLC48A1	-1.01506	3.44e-10	1.03e-08	5.63251	9.46309	2.02098
300	HERC5	-1.01485	0.00444598	0.022487	5.7191	2.35203	2.0207
301	JDP2	-1.01387	7.4e-06	9.53e-05	4.55816	5.13089	2.01932
302	PAPPA	-1.01386	5.68e-08	1.05e-06	6.3895	7.2455	2.0193
303	RCAN1	-1.01103	2.66e-05	0.000266602	6.18574	4.57559	2.01535
304	KRT8	-1.00892	0.00039003	0.00303203	3.95094	3.4089	2.01241
305	RNF144B	-1.00621	0.000199001	0.00162619	4.14792	3.70114	2.00863
306	GGT5	-1.00542	4.53e-05	0.000457275	4.91366	4.34392	2.00753
307	RPS18P9	-1.00526	5.28e-07	8.31e-06	4.79851	6.27749	2.00731
308	DMKN	-1.00186	1.46e-09	3.75e-08	6.31315	8.83426	2.00258
309	TMEM30B	-0.997338	4.17e-06	5.5e-05	4.73761	5.38017	1.99631
310	PDCD2L	-0.994396	0.00215237	0.013041	3.78727	2.66708	1.99225
311	COBLL1	-0.99415	2.86e-05	0.000294181	4.77731	4.54352	1.99191
312	RPL13AP6	-0.991295	0.00306829	0.0173345	3.51699	2.5131	1.98797
313	SLC41A3	-0.988091	1.21e-09	3.26e-08	5.78137	8.91576	1.98356
314	OAS1	-0.986099	3.89e-09	9.97e-08	6.59773	8.41012	1.98082
315	MX1	-0.981793	2.56e-11	9.37e-10	7.97432	10.591	1.97492
316	CXCL12	-0.979327	7.6e-10	2.07e-08	7.90443	9.1192	1.97154
317	CPE	-0.973302	4.14e-13	2.13e-11	6.90404	12.3835	1.96333
318	CDC42EP5	-0.972575	0.00420889	0.0226007	3.40138	2.37583	1.96234
319	CSPG4	-0.972363	5.91e-13	2.59e-11	7.13727	12.2284	1.96205
320	CLIC6	-0.971	4.81e-05	0.000469006	4.48987	4.31799	1.9602
321	KLHL13	-0.96991	1.46e-05	0.000170675	4.57573	4.83657	1.95872
322	LINC01279	-0.967704	1.8e-13	9.23e-12	7.09555	12.7438	1.95573
323	SLC25A27	-0.96451	0.000395295	0.00304441	4.07763	3.40308	1.9514
324	MYL5	-0.960971	1.23e-06	1.79e-05	5.08811	5.90927	1.94662
325	APOL6	-0.960861	1.87e-11	6.71e-10	6.81939	10.7285	1.94647
326	CTGF	-0.959368	5.57e-06	7.04e-05	9.38599	5.25397	1.94446
327	CRIM1	-0.954812	2.04e-11	7.79e-10	6.65355	10.6902	1.93833
328	MKX	-0.951107	1.2e-12	5.42e-11	6.6052	11.9219	1.93336
329	OMA1	-0.947979	0.000308377	0.00248568	4.1071	3.51092	1.92917
330	ACSS1	-0.945593	0.00135993	0.00878668	3.91578	2.86648	1.92598
331	DDAH1	-0.944825	4.16e-09	9.73e-08	5.98627	8.38105	1.92495
332	THRA	-0.941595	2.35e-05	0.000253353	4.61626	4.62868	1.92065
333	SFN	-0.938874	0.00148307	0.00878926	3.97832	2.82884	1.91703
334	PIK3R1	-0.938854	1.36e-10	4.28e-09	6.21455	9.8677	1.917
335	NABP1	-0.938804	6.29e-07	1.02e-05	5.30935	6.20106	1.91694
336	FHL1	-0.930944	3.42e-18	3.67e-16	8.30074	17.4662	1.90652
337	SORCS2	-0.928936	1.6e-06	2.4e-05	5.00277	5.79492	1.90387
338	FRY	-0.927228	0.00120008	0.00775463	4.00894	2.92079	1.90162
339	GAS5	-0.926962	3.28e-23	6.74e-21	9.38047	22.4838	1.90127
340	SMOC1	-0.923259	3.15e-12	1.29e-10	7.23194	11.502	1.89639
341	AJUBA	-0.922487	2.66e-06	3.58e-05	5.15636	5.57478	1.89538
342	ATP1B1	-0.922433	1.9e-08	4.09e-07	5.88809	7.72133	1.89531
343	PDGFD	-0.921927	0.000535241	0.00396019	4.24553	3.27145	1.89464
344	DDX58	-0.921093	3.34e-07	5.64e-06	6.13401	6.47589	1.89355
345	COL16A1	-0.920845	9.2e-16	6.56e-14	7.43948	15.0363	1.89322
346	EPSTI1	-0.920382	2.53e-07	4.24e-06	5.8603	6.59729	1.89262
347	MT1X	-0.920187	3.04e-06	4.25e-05	6.55814	5.51667	1.89236
348	LOC440311	-0.919518	8.25e-07	1.33e-05	4.88427	6.08375	1.89148
349	NICN1	-0.916978	0.00116645	0.00761452	3.93866	2.93313	1.88816
350	ITIH5	-0.916592	6.25e-06	7.6e-05	5.05982	5.20379	1.88765
351	RUNX1T1	-0.916249	0.000247654	0.00192249	4.45075	3.60616	1.8872
352	MDK	-0.915696	1.98e-08	4.45e-07	5.8251	7.70325	1.88648
353	P3H2	-0.914506	3.83e-07	6.62e-06	6.37404	6.41683	1.88492
354	TRNP1	-0.913115	6.38e-06	7.94e-05	5.1549	5.19531	1.88311
355	SLC2A1	-0.912514	5.65e-09	1.32e-07	6.34309	8.24815	1.88232
356	SOX15	-0.912255	0.00552923	0.02763	3.58533	2.25734	1.88198
357	PAG1	-0.909151	0.000866801	0.00567917	4.17299	3.06208	1.87794
358	CD27.AS1	-0.907666	5.25e-06	6.93e-05	5.01993	5.28025	1.87601
359	SNX24	-0.906578	3.08e-06	4.3e-05	4.88439	5.51148	1.87459
360	THY1	-0.905937	3.36e-15	2.27e-13	8.45939	14.4739	1.87376
361	C5orf28	-0.903222	6.2e-08	1.25e-06	5.39011	7.20736	1.87024
362	FAAP100	-0.902536	5.67e-05	0.000532204	4.58888	4.24605	1.86935
363	CAP2	-0.899293	0.000156399	0.00136796	4.56737	3.80577	1.86515
364	CUTC	-0.899273	7.67e-07	1.14e-05	5.31324	6.11519	1.86513
365	SLC7A2	-0.897419	0.00187965	0.0114016	4.43406	2.72592	1.86273
366	HEBP2	-0.89671	1.01e-19	1.23e-17	8.12988	18.9947	1.86182
367	KCTD1	-0.893455	0.000792767	0.00547902	4.03885	3.10085	1.85762
368	HERC6	-0.891434	1.02e-05	0.000118406	5.49469	4.9933	1.85502
369	COL5A3	-0.891372	0.00232085	0.0135905	4.60508	2.63435	1.85494
370	TBC1D4	-0.886654	0.00607928	0.0300158	3.74199	2.21615	1.84888
371	BCL9L	-0.886018	2.86e-06	4.11e-05	4.89267	5.54346	1.84807
372	INPP5A	-0.885271	0.000460764	0.00348811	4.21734	3.33652	1.84711
373	PPP1R3C	-0.884239	6.2e-10	1.72e-08	6.60041	9.20771	1.84579
374	LOC100506548	-0.884029	2.05e-07	3.61e-06	5.63603	6.688	1.84552
375	FBLN7	-0.880233	0.000138393	0.00124507	4.5139	3.85888	1.84067
376	DCN	-0.878883	1.72e-23	4.54e-21	13.0931	22.7647	1.83895
377	EPB41L4A.AS1	-0.875839	3.84e-14	2.18e-12	7.17644	13.4154	1.83508
378	PDE1A	-0.87565	3.54e-06	4.65e-05	5.52136	5.4509	1.83484
379	ING2	-0.875584	2.08e-07	3.76e-06	5.62877	6.68166	1.83475
380	DDX60L	-0.87476	9.76e-06	0.000116476	5.0582	5.01055	1.8337
381	GPRASP1	-0.870035	0.00184526	0.0113052	4.02887	2.73394	1.82771
382	LOC100129550	-0.867605	0.00261019	0.0149221	3.93119	2.58333	1.82463
383	ISG15	-0.864549	1.24e-05	0.000138789	9.15311	4.90697	1.82077
384	RASSF1	-0.863275	9.02e-07	1.41e-05	5.21384	6.04459	1.81916
385	TOB1	-0.858178	2.07e-11	7.8e-10	7.06117	10.6844	1.81275
386	SMAD9	-0.854938	2.81e-05	0.000285745	4.75432	4.55104	1.80868
387	CXCL16	-0.853773	0.000621191	0.00429781	4.3983	3.20677	1.80722
388	PARP14	-0.853736	4.68e-11	1.65e-09	6.77448	10.3297	1.80717
389	STOML1	-0.852277	0.00151723	0.00954567	4.04061	2.81895	1.80535
390	CPED1	-0.850404	0.000233094	0.00176883	4.43696	3.63247	1.80301
391	MYLK	-0.847281	9.12e-13	4.08e-11	7.58248	12.0398	1.79911
392	FAM179B	-0.846239	0.000233018	0.00191803	4.50579	3.63261	1.79781
393	CRYAB	-0.846195	7.61e-12	3.06e-10	8.80209	11.1189	1.79775
394	DSP	-0.845163	1.09e-06	1.54e-05	5.97698	5.96432	1.79647
395	COL12A1	-0.841896	1.7e-15	1.18e-13	8.94001	14.7694	1.7924
396	ASAP3	-0.841844	1.26e-06	1.89e-05	5.2923	5.90037	1.79234
397	OAS3	-0.84026	2e-07	3.39e-06	6.6144	6.69921	1.79037
398	IGFBP4	-0.838483	1.11e-18	1.21e-16	9.9632	17.9536	1.78817
399	GPT2	-0.835949	1.29e-06	1.84e-05	5.48846	5.88818	1.78503
400	C15orf41	-0.834876	0.00180861	0.0109279	4.04441	2.74265	1.7837
401	OSBPL9	-0.833951	1.02e-10	3.4e-09	6.29106	9.98981	1.78256
402	S100A2	-0.830746	0.000730306	0.00497079	6.27214	3.1365	1.7786
403	C15orf39	-0.830484	0.00227004	0.0134636	3.95417	2.64397	1.77828
404	PPP1R14C	-0.827569	0.000183243	0.00153765	4.91364	3.73697	1.77469
405	AK4	-0.827336	2.91e-08	5.65e-07	5.93335	7.5368	1.77441
406	AADAT	-0.827238	0.000332891	0.00261578	4.35578	3.4777	1.77429
407	VDR	-0.825255	6.07e-06	7.82e-05	5.34068	5.21655	1.77185
408	TBL1XR1	-0.824257	1.36e-14	8.42e-13	7.11708	13.8668	1.77062
409	SGK1	-0.822106	7.95e-05	0.0007591	5.57213	4.09987	1.76798
410	HAUS4	-0.821634	4.2e-06	5.03e-05	5.31493	5.37715	1.76741
411	TTPAL	-0.820099	9.47e-06	0.000108883	5.20504	5.02353	1.76553
412	CPZ	-0.82008	1.54e-13	8.22e-12	7.11922	12.8131	1.7655
413	LRRC75A.AS1	-0.817176	2.5e-27	1.26e-24	10.001	26.6013	1.76195
414	IFITM2	-0.816277	2.01e-21	3.47e-19	9.39707	20.696	1.76086
415	XAF1	-0.813134	4.35e-09	1.09e-07	6.83668	8.36107	1.75702
416	ZMYM6NB	-0.813025	5.75e-11	1.84e-09	6.59158	10.2401	1.75689
417	ZNF33B	-0.811173	0.00250326	0.014062	4.13294	2.60149	1.75464
418	PRKD1	-0.810008	3.19e-06	4.38e-05	5.24693	5.49637	1.75322
419	LGALSL	-0.809533	0.0010216	0.00699569	4.33501	2.99072	1.75264
420	CTSF	-0.807569	2.31e-12	1.03e-10	7.0225	11.6363	1.75026
421	HS6ST1	-0.805385	0.00605719	0.0303065	4.02936	2.21773	1.74761
422	PROSER2	-0.804296	0.000593902	0.00420434	4.68382	3.22629	1.74629
423	NNMT	-0.803715	1.04e-17	1e-15	9.47877	16.9846	1.74559
424	BVES	-0.802249	0.000123704	0.00110204	4.72803	3.90762	1.74382
425	CCDC126	-0.80098	0.00445199	0.0230808	3.84611	2.35145	1.74228
426	HSPA2	-0.800326	0.000385789	0.00297146	4.60939	3.41365	1.7415
427	HDAC7	-0.797308	5.28e-07	8.89e-06	5.7196	6.2772	1.73786
428	RHOBTB1	-0.795336	0.00267348	0.0154843	4.28506	2.57292	1.73548
429	CDH11	-0.792754	1.05e-08	2.52e-07	6.5639	7.97815	1.73238
430	ITGA11	-0.787498	1.89e-13	9.92e-12	7.54181	12.7231	1.72608
431	ITGB8	-0.787335	3.42e-05	0.000359153	5.55424	4.46564	1.72588
432	CTF1	-0.786923	0.000204297	0.00161296	4.7336	3.68974	1.72539
433	LOC100131564	-0.785657	0.000518244	0.00374888	4.73521	3.28547	1.72388
434	ABHD14B	-0.784431	6.86e-11	2.41e-09	6.59952	10.1635	1.72241
435	LCLAT1	-0.783232	0.00461363	0.0239229	4.17327	2.33596	1.72098
436	IFITM3	-0.783138	7.82e-29	4.36e-26	11.1197	28.1069	1.72087
437	SAMD9L	-0.781479	1.6e-07	2.84e-06	5.90693	6.79707	1.71889
438	CFB	-0.780091	1.71e-09	4.65e-08	6.41173	8.76585	1.71724
439	HSBP1L1	-0.779972	1.16e-06	1.8e-05	5.51716	5.93683	1.7171
440	KAZN	-0.779208	4.81e-05	0.00047454	4.9582	4.31755	1.71619
441	MGP	-0.779103	0.00275473	0.0154003	8.37916	2.55992	1.71606
442	CAB39L	-0.778216	0.00613179	0.0305546	4.17588	2.21241	1.71501
443	GBP1	-0.776663	0.000819423	0.00557585	4.63015	3.08649	1.71316
444	CYP4V2	-0.775252	1.46e-06	2.17e-05	5.35765	5.83703	1.71149
445	BGN	-0.774821	4.37e-19	5.05e-17	9.79804	18.3594	1.71098
446	RRAGD	-0.774478	1.89e-06	2.55e-05	5.46203	5.7225	1.71057
447	ALCAM	-0.772591	7.28e-09	1.73e-07	6.45468	8.13809	1.70834
448	FADS3	-0.771818	8.41e-06	0.00010189	5.33229	5.07499	1.70742
449	TPCN2	-0.77082	0.00342771	0.0188137	3.92116	2.465	1.70624
450	DNM3OS	-0.769228	1.18e-07	2.29e-06	6.016	6.92768	1.70436
451	SYNGR2	-0.769173	2.44e-05	0.000262314	5.08621	4.61187	1.70429
452	ENDOG	-0.766358	0.000148743	0.00127315	4.73686	3.82756	1.70097
453	ACSL1	-0.765111	2.02e-11	7.15e-10	7.3006	10.6946	1.6995
454	OAS2	-0.762302	4.96e-05	0.000434033	6.39302	4.30494	1.69619
455	XXYLT1	-0.759982	0.000753284	0.00509832	4.5764	3.12304	1.69347
456	EHD4	-0.759113	0.000815366	0.00566912	4.53003	3.08865	1.69245
457	APOBEC3G	-0.758485	0.000277643	0.002269	4.56356	3.55651	1.69171
458	NOP16	-0.756952	0.00081387	0.00571378	4.52844	3.08944	1.68992
459	SLC15A3	-0.754527	0.000141215	0.00122107	4.90736	3.85012	1.68708
460	SULF2	-0.754462	1.33e-08	3e-07	6.66496	7.87606	1.687
461	SRM	-0.753876	1.74e-11	6.56e-10	7.20367	10.7607	1.68632
462	IMPA2	-0.752793	0.00289307	0.0157156	4.48069	2.53864	1.68505
463	PLAGL1	-0.750561	1.82e-07	3.08e-06	6.10627	6.7393	1.68245
464	C22orf29	-0.748232	0.00547829	0.0279623	4.07519	2.26135	1.67973
465	CHCHD10	-0.747955	4.73e-11	1.61e-09	6.75983	10.325	1.67941
466	SCARF2	-0.746928	0.000134934	0.0010668	4.95393	3.86988	1.67822
467	RHOB	-0.742183	1.53e-05	0.000158239	5.71412	4.81585	1.6727
468	SLC26A6	-0.742064	0.00162346	0.0101608	4.42239	2.78956	1.67257
469	IL1RAP	-0.740994	0.00244421	0.0139533	4.32251	2.61186	1.67133
470	PPP1R13L	-0.739297	3.61e-05	0.000375058	5.03513	4.44217	1.66936
471	ALDH1L2	-0.738022	3.78e-08	8.23e-07	6.35122	7.42281	1.66789
472	MFGE8	-0.738017	8.82e-14	4.91e-12	8.01444	13.0546	1.66788
473	ADM2	-0.737339	0.00357691	0.0194353	4.30665	2.44649	1.6671
474	PM20D2	-0.732875	3.06e-05	0.000308957	5.02483	4.51451	1.66195
475	EPS8L2	-0.732747	0.000176048	0.00142997	4.89664	3.75437	1.6618
476	TXNIP	-0.731322	1.13e-09	2.97e-08	7.44979	8.94598	1.66016
477	PTRH1	-0.730429	0.000858423	0.00578476	4.64719	3.0663	1.65913
478	ETS1	-0.729905	2.23e-06	2.95e-05	5.7196	5.652	1.65853
479	LPIN3	-0.729266	0.00432514	0.0228818	4.18689	2.364	1.6578
480	IMPDH2	-0.728146	1.87e-12	8.66e-11	7.4859	11.7279	1.65651
481	TCF7L2	-0.727485	3.35e-08	7.05e-07	6.15681	7.47549	1.65575
482	MRGPRF	-0.724864	1.03e-07	2e-06	6.49131	6.9886	1.65275
483	IFIH1	-0.723994	0.0018089	0.011141	5.70805	2.74259	1.65175
484	WASF3	-0.723882	2.56e-06	3.65e-05	5.56617	5.59225	1.65162
485	NID1	-0.723634	8.06e-06	9.95e-05	6.22153	5.09381	1.65134
486	C1orf198	-0.723205	2.15e-07	3.73e-06	6.13767	6.6666	1.65085
487	LRP3	-0.721819	0.00211851	0.0124136	4.28274	2.67397	1.64926
488	HSPB2	-0.721072	3.59e-08	7.45e-07	6.68619	7.4449	1.64841
489	LYRM1	-0.720795	4.62e-06	6.34e-05	5.57026	5.33577	1.64809
490	STS	-0.719312	9.02e-05	0.000839727	5.24921	4.04488	1.6464
491	ULK2	-0.719235	0.000511602	0.00361123	4.81922	3.29107	1.64631
492	CCL2	-0.719164	0.00193755	0.0116575	5.66207	2.71275	1.64623
493	SIX4	-0.71899	0.000554004	0.00408531	4.79575	3.25649	1.64603
494	TREX1	-0.716663	3.41e-05	0.000345242	5.31397	4.46681	1.64338
495	PP7080	-0.715675	0.00530793	0.0269601	4.08462	2.27507	1.64225
496	SOD2	-0.712979	7.57e-07	1.15e-05	9.56036	6.12071	1.63919
497	RPL23P8	-0.712897	3.18e-05	0.000327536	5.27518	4.49796	1.63909
498	CRISPLD1	-0.710869	0.00345955	0.0184614	4.4133	2.46098	1.63679
499	CYBRD1	-0.710191	5.81e-18	5.33e-16	9.27274	17.2357	1.63602
500	TMEM109	-0.709051	4.39e-10	1.35e-08	6.74621	9.35717	1.63473
501	RPL10	-0.708334	6.49e-24	1.69e-21	10.8612	23.1877	1.63392
502	TNFAIP2	-0.705507	0.000268129	0.00218394	5.18234	3.57166	1.63072
503	LOC100506990	-0.7053	0.00349874	0.018958	4.26758	2.45609	1.63048
504	PRKRIR	-0.704998	0.000183902	0.00159286	4.73194	3.73541	1.63014
505	REV3L	-0.704597	4.39e-06	5.76e-05	5.81707	5.35778	1.62969
506	CREB3L1	-0.700479	1.27e-09	3.45e-08	7.08904	8.89579	1.62504
507	CD40	-0.697944	0.000224459	0.00180813	4.86827	3.64886	1.62219
508	AHNAK2	-0.697454	3.02e-14	1.66e-12	9.04621	13.5201	1.62164
509	RNASET2	-0.697448	2.57e-06	3.56e-05	5.68607	5.59069	1.62163
510	HYI	-0.697009	2.25e-08	5.08e-07	6.30341	7.64857	1.62114
511	NMI	-0.695493	2.78e-06	3.87e-05	5.90739	5.55554	1.61944
512	PARP12	-0.694601	6.51e-05	0.000614916	5.30579	4.18615	1.61844
513	CKB	-0.694266	1.6e-05	0.000181985	6.34019	4.79631	1.61806
514	SETBP1	-0.692614	0.000981155	0.00640037	4.65112	3.00826	1.61621
515	SNHG7	-0.691765	2.72e-11	9.99e-10	7.28636	10.5661	1.61526
516	TCEAL2	-0.691081	0.000992285	0.00653549	4.69214	3.00336	1.61449
517	ERICH2	-0.690231	8.26e-05	0.000750265	5.12555	4.08309	1.61354
518	DIXDC1	-0.689234	9.96e-08	1.92e-06	6.32052	7.00176	1.61243
519	IQSEC1	-0.689135	2.19e-06	3.13e-05	5.7065	5.6601	1.61232
520	SLC38A1	-0.688002	2.52e-11	9.54e-10	7.33416	10.5983	1.61105
521	CDC42EP3	-0.687014	9.61e-08	1.88e-06	6.73206	7.01735	1.60995
522	COPZ2	-0.686936	4.35e-12	1.85e-10	7.35917	11.3611	1.60986
523	JAZF1	-0.685662	6.59e-06	7.7e-05	5.86642	5.18102	1.60844
524	ASL	-0.685299	0.000239348	0.00191698	5.10453	3.62097	1.60804
525	PHYHD1	-0.684627	3.88e-05	0.000405297	5.53277	4.41144	1.60729
526	SIX2	-0.683905	0.000548392	0.00390479	4.83295	3.26091	1.60648
527	RPL13AP20	-0.683671	3.98e-10	1.19e-08	6.7274	9.39992	1.60622
528	FOXP2	-0.682015	0.000661552	0.00470832	4.7309	3.17944	1.60438
529	FAM98C	-0.681913	0.00209477	0.0123303	4.51036	2.67886	1.60427
530	PLSCR1	-0.681853	1.15e-08	2.67e-07	7.76126	7.93791	1.6042
531	ARHGEF17	-0.680421	0.000574848	0.0042425	4.64259	3.24045	1.60261
532	KIAA0226L	-0.678825	0.00128917	0.00846271	4.7343	2.88969	1.60084
533	CYB561A3	-0.678718	1.25e-05	0.000144768	5.60901	4.90369	1.60072
534	HILPDA	-0.678528	0.000475173	0.00346843	4.73946	3.32315	1.60051
535	PRDX2	-0.678075	3.76e-05	0.000384775	5.14787	4.42499	1.6
536	LUM	-0.677462	1.7e-15	1.21e-13	12.2004	14.77	1.59932
537	NEDD4L	-0.672548	5.74e-05	0.000563769	5.10684	4.24112	1.59389
538	STK38L	-0.668046	8.01e-05	0.00075251	5.51134	4.09629	1.58892
539	DHX58	-0.667344	0.00197505	0.0120687	4.7757	2.70442	1.58815
540	HCFC1R1	-0.66666	1.35e-11	5.01e-10	7.77577	10.8695	1.58739
541	STK26	-0.66599	0.0017608	0.0104112	5.02668	2.75429	1.58666
542	PVR	-0.662694	0.000608092	0.0043547	5.01765	3.21603	1.58304
543	MOXD1	-0.662393	0.00043905	0.00326972	5.05408	3.35749	1.58271
544	TES	-0.662217	1.07e-05	0.000129506	5.43293	4.97072	1.58251
545	BNIP3	-0.661532	7.7e-11	2.51e-09	8.19416	10.1135	1.58176
546	SPSB2	-0.661107	0.00140202	0.0083774	4.65722	2.85325	1.5813
547	IFI44L	-0.660933	1.41e-05	0.000158149	7.66005	4.85108	1.58111
548	EXOSC10	-0.659136	0.000187522	0.00154087	5.26671	3.72695	1.57914
549	EZR	-0.656762	1.51e-06	2.2e-05	6.20913	5.8203	1.57654
550	ERMARD	-0.655509	0.000859796	0.00579378	4.78184	3.0656	1.57517
551	NDST2	-0.653131	0.000356486	0.00272065	4.89694	3.44796	1.57258
552	SMARCD2	-0.652345	6.51e-06	7.91e-05	5.87633	5.18613	1.57172
553	PLSCR4	-0.648841	1.64e-05	0.00018829	5.84206	4.78522	1.56791
554	TSPAN4	-0.648712	3.93e-13	1.99e-11	8.10925	12.4056	1.56777
555	MPST	-0.647201	1.05e-08	2.16e-07	6.88129	7.97736	1.56613
556	CDK5RAP2	-0.647067	1.37e-05	0.000150254	6.75138	4.86191	1.56598
557	CDK6	-0.645764	0.000683189	0.00486841	4.87614	3.16546	1.56457
558	ACADSB	-0.645353	0.00210858	0.0125553	4.51364	2.67601	1.56412
559	U2AF1L4	-0.644385	0.00274187	0.015259	4.54964	2.56195	1.56307
560	PEAK1	-0.643658	4.87e-06	6.2e-05	6.02935	5.31242	1.56229
561	PALLD	-0.64349	3.33e-06	4.71e-05	6.30713	5.47777	1.5621
562	KLF4	-0.643482	2.95e-07	4.74e-06	7.55398	6.52957	1.56209
563	COL1A2	-0.642927	8.79e-17	7.37e-15	13.0951	16.0562	1.56149
564	FGF7	-0.642464	0.000416454	0.00310069	6.03611	3.38043	1.56099
565	KDELC2	-0.640257	4.94e-05	0.000505619	5.23829	4.30613	1.55861
566	RABGAP1	-0.637882	6.33e-06	8.06e-05	6.01421	5.19866	1.55604
567	STAT5A	-0.637477	0.00201648	0.0123295	4.53319	2.69541	1.55561
568	RPL3	-0.636964	4.1e-20	5.97e-18	10.9178	19.387	1.55505
569	MIR3654	-0.63597	9.68e-08	1.91e-06	6.68037	7.01434	1.55398
570	RNF130	-0.63528	1.47e-10	4.59e-09	7.01517	9.83294	1.55324
571	CITED2	-0.635168	4.64e-11	1.64e-09	8.5028	10.3334	1.55312
572	MBP	-0.634887	0.00286858	0.0157365	5.11082	2.54233	1.55282
573	TMEM5	-0.633876	7.34e-05	0.000706119	5.24511	4.13458	1.55173
574	GATSL3	-0.633477	0.00398358	0.0214074	4.6112	2.39973	1.5513
575	EPB41L3	-0.632886	0.00159638	0.00940811	4.88136	2.79686	1.55066
576	KLF2	-0.632703	0.000467116	0.00340354	6.42503	3.33058	1.55047
577	ELL2	-0.631677	5.44e-10	1.63e-08	7.54859	9.26457	1.54936
578	DENND1A	-0.629606	0.00332613	0.0181269	4.39776	2.47806	1.54714
579	CRIP1	-0.629517	0.000382385	0.00293611	6.14449	3.4175	1.54705
580	RBBP5	-0.628479	0.00186836	0.0115394	4.73001	2.72854	1.54593
581	PYGL	-0.627619	2.03e-06	2.71e-05	6.14591	5.69204	1.54501
582	ODF3B	-0.627593	0.00090158	0.00598484	5.14506	3.045	1.54499
583	SLFN5	-0.627389	0.0036758	0.0196698	4.90862	2.43465	1.54477
584	MKNK1	-0.626563	0.00495828	0.0257818	4.44755	2.30467	1.54388
585	TPM1	-0.62634	4.65e-11	1.52e-09	8.15064	10.3328	1.54364
586	L3HYPDH	-0.62569	0.000885008	0.00613131	4.80034	3.05305	1.54295
587	CYHR1	-0.62474	8.48e-06	9.97e-05	5.90305	5.07174	1.54193
588	RPL41	-0.624339	2.89e-10	8.07e-09	7.23093	9.5384	1.5415
589	SORBS2	-0.624126	7.45e-05	0.000710595	6.07471	4.12805	1.54128
590	SLC2A12	-0.623368	8.61e-05	0.000767531	5.86552	4.06497	1.54047
591	FTO	-0.622271	1.64e-06	2.46e-05	6.04296	5.78472	1.5393
592	CRIP2	-0.621722	6.35e-11	2.24e-09	7.61225	10.1975	1.53871
593	PARP9	-0.620849	2.97e-06	4.15e-05	6.29092	5.52762	1.53778
594	HSPG2	-0.620003	7.43e-10	2.13e-08	7.05783	9.12891	1.53688
595	KLF3	-0.61691	2.58e-05	0.000273577	5.67796	4.58905	1.53359
596	RPLP0	-0.616784	8.95e-25	2.93e-22	11.3364	24.0481	1.53345
597	DOK1	-0.614909	7.07e-05	0.000670224	6.22391	4.15072	1.53146
598	RNF19A	-0.614896	1.87e-05	0.000209662	5.70372	4.72903	1.53145
599	RPL28	-0.613506	9.11e-20	1.14e-17	9.51851	19.0405	1.52997
600	EBF1	-0.61155	4.63e-06	6.02e-05	6.5332	5.33453	1.5279
601	DDX60	-0.611351	0.000280496	0.00221258	5.942	3.55207	1.52769
602	AXL	-0.610217	1.95e-12	8.36e-11	8.43687	11.7096	1.52649
603	GPC6	-0.608456	2.39e-10	7.34e-09	7.36178	9.62202	1.52463
604	STAT1	-0.607968	2.51e-09	6.4e-08	8.53906	8.60066	1.52411
605	SAMD4A	-0.606845	6.7e-05	0.000647507	5.53474	4.17361	1.52293
606	STOM	-0.605187	6.05e-10	1.76e-08	7.48399	9.21794	1.52118
607	PTTG1IP	-0.603964	6.49e-15	3.93e-13	8.78885	14.1876	1.51989
608	DSTN	-0.603721	2.64e-19	3.41e-17	9.99262	18.5781	1.51963
609	HCCS	-0.60351	0.0032943	0.0184659	4.66851	2.48224	1.51941
610	RBMS3	-0.603502	0.000226762	0.00180551	5.59647	3.64443	1.5194
611	LRRC8D	-0.602157	0.00150823	0.00941918	4.89355	2.82153	1.51798
612	CHCHD6	-0.601637	0.0030921	0.0171392	4.7541	2.50975	1.51744
613	N4BP2L1	-0.601497	0.00204632	0.0124156	5.00413	2.68903	1.51729
614	TUBB2A	-0.600837	8.74e-05	0.000800297	5.62462	4.05868	1.5166
615	TMEM129	-0.600674	0.000361344	0.00276192	5.23336	3.44208	1.51643
616	TMEM179B	-0.600191	1.7e-09	4.65e-08	6.89965	8.76903	1.51592
617	EPHX1	-0.597809	0.00170871	0.0105666	4.73992	2.76733	1.51342
618	IL11RA	-0.597542	7.9e-05	0.000730432	5.74378	4.10254	1.51314
619	DTX3L	-0.596667	8.07e-06	9.33e-05	6.37759	5.09321	1.51222
620	RPL19P12	-0.596629	4.02e-05	0.000414747	5.44861	4.39599	1.51218
621	PLCD3	-0.596326	3.79e-09	9.12e-08	7.08343	8.42192	1.51186
622	RPL13AP5	-0.595989	1.45e-17	1.43e-15	9.24812	16.8387	1.51151
623	FSTL1	-0.595543	1.92e-14	1.19e-12	10.2034	13.7161	1.51104
624	PYCR2	-0.593286	1.36e-05	0.000159191	5.66471	4.86569	1.50868
625	GYS1	-0.593275	0.000400197	0.00306256	4.97186	3.39773	1.50867
626	GLTSCR2	-0.592326	2.57e-14	1.59e-12	8.53601	13.5905	1.50768
627	CYBA	-0.591197	8.93e-05	0.000767045	5.86151	4.04916	1.5065
628	TCTN1	-0.589925	1.18e-05	0.000142414	5.8769	4.92648	1.50517
629	GALT	-0.589623	0.00268027	0.0151689	4.84604	2.57182	1.50485
630	DHCR24	-0.588744	4.22e-11	1.51e-09	7.98628	10.3746	1.50394
631	KIAA1671	-0.588616	0.00436476	0.0225982	4.74506	2.36004	1.5038
632	ATRN	-0.588072	0.00232052	0.0139163	4.87728	2.63441	1.50324
633	RPS8	-0.587625	1.97e-23	5.03e-21	12.0666	22.7053	1.50277
634	RNF187	-0.586741	3.15e-09	7.9e-08	7.63181	8.50227	1.50185
635	COMTD1	-0.586625	0.00426853	0.022336	4.76005	2.36972	1.50173
636	TRIM25	-0.583361	5.23e-06	6.74e-05	6.1633	5.28136	1.49834
637	SP110	-0.581995	0.000534228	0.00393242	5.31397	3.27227	1.49692
638	FTH1P3	-0.579734	5.08e-05	0.000479198	5.52538	4.29418	1.49457
639	SLC35F6	-0.579613	5.8e-07	8.77e-06	6.56148	6.2369	1.49445
640	CAPS	-0.578873	1.21e-09	3.4e-08	7.22052	8.91648	1.49368
641	HSPB6	-0.578124	0.000762164	0.00514098	5.90403	3.11795	1.49291
642	TNS2	-0.57771	5.62e-05	0.000551522	5.71984	4.25022	1.49248
643	COL15A1	-0.576065	0.00142694	0.0090578	5.99562	2.84559	1.49078
644	SPATA20	-0.573376	2.71e-06	3.61e-05	6.38153	5.56709	1.488
645	CMSS1	-0.573217	0.00199128	0.0116443	5.00321	2.70087	1.48784
646	SOCS5	-0.572361	5.64e-07	9.23e-06	6.67933	6.24885	1.48695
647	MICALL1	-0.571525	0.00155688	0.0096993	4.90232	2.80775	1.48609
648	PYGO1	-0.57126	0.0013333	0.00858429	4.96469	2.87507	1.48582
649	EMP2	-0.569478	1.45e-10	4.56e-09	7.78648	9.83965	1.48399
650	OLFM1	-0.567745	0.00025546	0.00204058	5.49603	3.59268	1.48221
651	GSTM5	-0.567282	0.00479835	0.0252879	4.59845	2.31891	1.48173
652	CEBPD	-0.566635	6.74e-10	1.97e-08	8.46964	9.17154	1.48106
653	RBMS2	-0.563906	0.000226067	0.00189011	5.53762	3.64576	1.47827
654	NFASC	-0.563606	0.000222088	0.00176436	5.39504	3.65348	1.47796
655	EIF4E3	-0.562296	0.00256266	0.0148846	4.87461	2.59131	1.47662
656	TP53I11	-0.561751	0.00154813	0.00979823	5.10543	2.81019	1.47606
657	ANGPTL5	-0.560972	2.55e-07	4.17e-06	7.25512	6.5927	1.47526
658	SMARCD3	-0.560822	0.00397922	0.0216211	4.77055	2.4002	1.47511
659	ALDH3B1	-0.559109	4.56e-05	0.000467658	5.86545	4.34145	1.47336
660	HACD1	-0.55826	0.0019796	0.0120465	5.04639	2.70342	1.47249
661	KLF7	-0.558197	0.000547687	0.00394671	5.89196	3.26147	1.47243
662	MYD88	-0.557932	0.000544094	0.00388844	5.11739	3.26433	1.47216
663	CDC42EP1	-0.557305	0.000318558	0.00257283	5.24206	3.49681	1.47152
664	PLEC	-0.556372	1.63e-14	1.02e-12	9.07666	13.7875	1.47057
665	PLXNB1	-0.55612	0.0021604	0.013024	4.91616	2.66547	1.47031
666	ARHGAP29	-0.554948	2.59e-05	0.000258463	6.308	4.58679	1.46912
667	PCGF5	-0.55375	1.91e-05	0.000197395	6.29638	4.719	1.4679
668	MTHFD1L	-0.553721	0.000156275	0.00136026	5.77325	3.80611	1.46787
669	SYNJ1	-0.553607	0.00169983	0.0103433	4.93801	2.76959	1.46775
670	LOXL3	-0.55333	0.000320911	0.00249791	6.47314	3.49362	1.46747
671	SSC5D	-0.553229	4.67e-08	9.84e-07	7.38379	7.33107	1.46737
672	ECI1	-0.552695	1.89e-06	2.55e-05	6.728	5.72418	1.46682
673	BIVM	-0.552608	6.01e-05	0.000593536	5.71771	4.22086	1.46673
674	WDR34	-0.552532	2.5e-05	0.000257626	5.86654	4.60269	1.46666
675	SLC1A4	-0.552529	0.00023155	0.00192123	5.65776	3.63535	1.46665
676	TCTA	-0.552482	0.00175709	0.0102902	5.06344	2.75521	1.46661
677	IARS	-0.551736	1.74e-08	3.67e-07	7.90595	7.75882	1.46585
678	WISP3	-0.551456	0.000195062	0.00156677	5.56104	3.70983	1.46556
679	FLJ44635	-0.550774	1.51e-11	5.82e-10	8.34292	10.8204	1.46487
680	ZNF326	-0.550478	0.000638519	0.00463048	5.22574	3.19483	1.46457
681	PTGFRN	-0.548427	0.000288264	0.00231138	5.59321	3.54021	1.46249
682	SMC6	-0.548123	0.00109979	0.0071842	5.23834	2.95869	1.46218
683	RPS14P3	-0.546362	7.01e-10	1.93e-08	7.48467	9.1544	1.4604
684	PITX1	-0.546224	0.00269079	0.0151227	5.47588	2.57012	1.46026
685	ADAMTS2	-0.546058	0.00054373	0.00400879	5.82306	3.26462	1.46009
686	NACA2	-0.545667	0.00021444	0.0018197	5.4058	3.66869	1.45969
687	EIF2S3	-0.545506	2.03e-11	7.49e-10	7.88602	10.6921	1.45953
688	AGTRAP	-0.544813	8.34e-06	0.000105259	6.194	5.0788	1.45883
689	COL4A2	-0.544382	7.91e-05	0.000731036	6.28482	4.10186	1.4584
690	ZHX3	-0.544309	0.00109309	0.00718893	5.24825	2.96134	1.45832
691	C7orf50	-0.544065	6.84e-06	8.2e-05	6.29628	5.16505	1.45808
692	KRAS	-0.544062	0.000509235	0.0037578	5.37	3.29308	1.45807
693	MN1	-0.543355	0.00012526	0.00112336	5.7118	3.90219	1.45736
694	MYO1C	-0.543013	3.21e-11	1.16e-09	7.69876	10.4932	1.45701
695	CEP126	-0.542951	0.000151942	0.00134808	5.60746	3.81832	1.45695
696	NFIL3	-0.542774	4.78e-06	5.88e-05	6.90763	5.32029	1.45677
697	LMO7	-0.542618	9.6e-06	0.000113042	6.77895	5.0178	1.45661
698	NEBL	-0.542211	0.000597058	0.0042533	5.63584	3.22398	1.4562
699	GBE1	-0.541562	2.36e-08	5.33e-07	8.16888	7.62644	1.45555
700	SNHG3	-0.541017	1.14e-05	0.00013149	6.42442	4.94162	1.455
701	MID2	-0.54093	0.00305517	0.0172685	4.89401	2.51496	1.45491
702	ANXA2P2	-0.540237	4.85e-05	0.000471889	6.03111	4.31405	1.45421
703	NOVA1	-0.54021	0.000425546	0.00301495	5.77328	3.37105	1.45418
704	LAMB2	-0.539849	4.31e-11	1.54e-09	8.29404	10.3653	1.45382
705	UBE2L6	-0.539427	9.36e-08	1.87e-06	7.23854	7.02877	1.45339
706	CCDC71L	-0.538734	8.31e-05	0.000772529	5.96276	4.08056	1.4527
707	DLC1	-0.538555	0.001067	0.00714303	5.74847	2.97184	1.45252
708	ANGPTL4	-0.537757	0.000129756	0.00109292	6.08972	3.88687	1.45171
709	EHD2	-0.537218	1.47e-12	6.82e-11	8.08919	11.8315	1.45117
710	PPP1R16A	-0.53558	0.002648	0.0154104	4.87977	2.57708	1.44952
711	COX7A1	-0.535156	1.5e-06	2.26e-05	6.67368	5.82297	1.4491
712	RPS23	-0.534964	8.93e-21	1.5e-18	10.7408	20.0489	1.44891
713	B4GALT4	-0.531929	0.00048434	0.00358558	5.35255	3.31485	1.44586
714	SLC7A5	-0.531152	0.00278992	0.0156317	5.32626	2.55441	1.44508
715	HSD3B7	-0.531108	0.000166901	0.0014173	5.93584	3.77754	1.44504
716	ZNF22	-0.530984	0.00187013	0.0112104	5.12624	2.72813	1.44491
717	ARF5	-0.529802	1.68e-05	0.000188192	6.1325	4.77526	1.44373
718	NAV1	-0.529465	3.43e-08	7.47e-07	7.08091	7.4646	1.44339
719	TCEA2	-0.528381	5.7e-05	0.000567481	5.90919	4.24405	1.44231
720	HOXC4	-0.528232	0.00130485	0.00843495	5.12274	2.88444	1.44216
721	LYNX1	-0.528063	0.000182594	0.00155123	5.7161	3.73851	1.44199
722	IFITM1	-0.526965	2.52e-07	4.33e-06	8.9485	6.59806	1.44089
723	FTL	-0.526312	2.89e-17	2.7e-15	13.5863	16.5386	1.44024
724	EXOSC7	-0.524105	0.000111421	0.00101387	6.05726	3.95303	1.43804
725	2020-09-08	-0.523779	0.000559565	0.0040665	5.41911	3.25215	1.43772
726	SPARC	-0.523619	7.33e-13	3.41e-11	11.2752	12.1348	1.43756
727	MITF	-0.522062	0.00312519	0.0173971	5.16407	2.50512	1.43601
728	B4GALT7	-0.521942	0.00286849	0.0163006	4.99586	2.54235	1.43589
729	SPATA18	-0.521255	0.000832359	0.00583411	5.39315	3.07969	1.4352
730	SLC1A5	-0.52057	3.8e-08	8.2e-07	7.46452	7.42022	1.43452
731	SARS	-0.520534	2.71e-11	1.03e-09	8.18188	10.567	1.43449
732	HLCS	-0.519876	0.00360922	0.0194511	4.90252	2.44259	1.43383
733	RPL23A	-0.519	2.85e-18	3.11e-16	9.86803	17.5458	1.43296
734	CNPPD1	-0.518604	4.28e-05	0.000434994	6.13517	4.369	1.43257
735	UNC93B1	-0.516769	0.00232271	0.0132951	5.31281	2.634	1.43075
736	CREG1	-0.51645	4.52e-08	8.82e-07	7.45882	7.34528	1.43043
737	LINC01578	-0.5164	2.77e-09	7.27e-08	7.95875	8.55781	1.43038
738	SLC23A2	-0.515259	0.000788148	0.00555828	5.17987	3.10339	1.42925
739	LITAF	-0.514539	5.45e-08	1.11e-06	7.62979	7.264	1.42854
740	CAMTA2	-0.51431	1.79e-05	0.000204989	6.52076	4.74596	1.42831
741	IFI35	-0.513695	0.000314	0.0024787	5.85564	3.50307	1.4277
742	RPS3	-0.513481	4.82e-21	8.15e-19	11.2571	20.3173	1.42749
743	PQLC3	-0.512084	2.45e-05	0.000271804	6.17509	4.61135	1.42611
744	TSKU	-0.51172	0.00120289	0.00777701	5.20559	2.91977	1.42575
745	TMEM43	-0.511316	3.19e-08	6.63e-07	7.19665	7.49686	1.42535
746	HMOX1	-0.511011	0.00064715	0.00419059	7.05049	3.18899	1.42505
747	TOB2	-0.510805	0.000876861	0.00567267	5.42812	3.05707	1.42485
748	PMP22	-0.51067	1.24e-09	3.37e-08	8.51119	8.90688	1.42471
749	GOLGA8A	-0.510463	0.00203423	0.0122393	5.22361	2.6916	1.42451
750	ZBTB47	-0.508725	0.000210275	0.00173672	5.59502	3.67721	1.42279
751	COL4A1	-0.508467	0.000535844	0.00378088	6.06718	3.27096	1.42254
752	CHI3L1	-0.508046	1.24e-06	1.89e-05	12.0777	5.90808	1.42212
753	AARS	-0.507182	1.09e-06	1.67e-05	7.44678	5.96308	1.42127
754	STAT3	-0.506823	2.67e-06	3.86e-05	6.41798	5.57408	1.42092
755	PTPRU	-0.505265	0.00351477	0.0192374	5.37707	2.4541	1.41938
756	ATF1	-0.504816	0.000171984	0.00146693	5.74226	3.76451	1.41894
757	RPS16	-0.504161	1.33e-22	2.75e-20	11.6899	21.8776	1.4183
758	SCAF11	-0.503876	2e-05	0.000216226	6.32986	4.69975	1.41802
759	ARID5B	-0.503708	1.29e-06	2.03e-05	6.85393	5.88844	1.41785
760	MGLL	-0.502815	6.05e-05	0.000565598	6.93315	4.21849	1.41698
761	TMEM42	-0.502426	9.26e-06	0.000112671	6.3402	5.03322	1.41659
762	COMT	-0.501682	1.31e-10	4.35e-09	7.78393	9.88409	1.41586
763	CYB5A	-0.499837	0.0001266	0.00107503	6.24303	3.89757	1.41405
764	C1RL	-0.499814	0.000357223	0.00279317	5.63826	3.44706	1.41403
765	RPL15	-0.499626	6.17e-20	8.24e-18	10.9025	19.2099	1.41385
766	SYNM	-0.499533	0.00350932	0.0194175	5.18342	2.45478	1.41376
767	RAB11FIP2	-0.499373	0.00325808	0.0175808	5.1434	2.48704	1.4136
768	CPQ	-0.49915	4.56e-05	0.000473391	6.07424	4.34065	1.41338
769	NFE2L1	-0.498155	4.22e-08	8.57e-07	7.40551	7.37453	1.41241
770	ID4	-0.498066	0.00412494	0.02194	5.39699	2.38458	1.41232
771	CYTH3	-0.496468	0.00010021	0.000922072	5.95896	3.99909	1.41076
772	CCDC85B	-0.494801	1.13e-05	0.000134854	6.46041	4.94559	1.40913
773	RPSAP58	-0.494569	3.18e-10	9.87e-09	8.16677	9.49793	1.4089
774	PLXDC2	-0.494487	3.8e-05	0.000392781	6.38295	4.41977	1.40882
775	FADS1	-0.493732	2.41e-05	0.000237647	8.4511	4.61871	1.40808
776	DANCR	-0.493412	7.89e-05	0.000737372	6.46004	4.10311	1.40777
777	ROCK2	-0.491409	2.27e-05	0.000253218	6.28659	4.64378	1.40582
778	FEZ2	-0.491406	1.44e-05	0.000158409	6.4885	4.84166	1.40581
779	PLEKHO2	-0.490476	0.00150018	0.00939914	5.48912	2.82386	1.40491
780	RPL13	-0.489316	1.5e-19	2.06e-17	11.8718	18.8233	1.40378
781	PTRF	-0.48911	1.36e-11	5.19e-10	8.92287	10.867	1.40358
782	RXRA	-0.488312	0.000148906	0.00133141	5.83902	3.82709	1.4028
783	ZNF581	-0.488213	7.53e-05	0.000708143	6.38997	4.12337	1.40271
784	PYCR1	-0.487896	0.000164986	0.00140438	6.30689	3.78255	1.4024
785	VPS13A	-0.487253	0.00411618	0.0220109	5.10354	2.38551	1.40177
786	BLMH	-0.486858	0.00234767	0.0133427	5.39824	2.62936	1.40139
787	SPAG16	-0.485793	0.00256694	0.014587	5.25453	2.59058	1.40035
788	FTH1	-0.48555	2.4e-15	1.58e-13	13.845	14.6189	1.40012
789	PLP2	-0.485236	2.37e-10	7.45e-09	8.00597	9.6253	1.39982
790	BLVRB	-0.484079	5.54e-09	1.37e-07	7.71972	8.25629	1.39869
791	ZFYVE21	-0.483435	7.21e-06	8.89e-05	6.48614	5.14215	1.39807
792	GPC1	-0.483278	4.37e-07	7.27e-06	7.28301	6.35991	1.39792
793	ARL2BP	-0.482793	6.55e-08	1.33e-06	7.09726	7.18363	1.39745
794	YEATS2	-0.482727	0.00159176	0.00990271	5.29673	2.79812	1.39738
795	TNS3	-0.481899	0.00017836	0.00149114	5.97959	3.7487	1.39658
796	ZNRD1	-0.480872	0.00121083	0.00794017	5.45659	2.91692	1.39559
797	RFNG	-0.479848	7.71e-06	8.99e-05	6.57108	5.11292	1.3946
798	SDC4	-0.479305	2.38e-07	4.18e-06	7.94131	6.62402	1.39407
799	EBPL	-0.477678	0.000492692	0.00358573	5.81664	3.30742	1.3925
800	TSEN15	-0.475757	0.00133816	0.00867298	5.48408	2.87349	1.39065
801	SLC39A3	-0.475635	0.0062996	0.031477	5.0694	2.20069	1.39053
802	RPL13A	-0.475158	1.75e-19	2.04e-17	11.9432	18.7559	1.39007
803	PEX11B	-0.472372	0.00336855	0.0183993	5.35186	2.47256	1.38739
804	DDAH2	-0.472192	1.34e-07	2.52e-06	7.42166	6.87224	1.38722
805	SLC10A3	-0.472058	0.00213333	0.0123346	5.39361	2.67094	1.38709
806	DUSP23	-0.471722	0.000425355	0.00320051	5.73668	3.37125	1.38676
807	ZNF503	-0.4716	0.000422014	0.00316992	6.11742	3.37467	1.38665
808	AVPI1	-0.470257	0.000804899	0.0054764	6.10836	3.09426	1.38536
809	IFI44	-0.469909	0.00212656	0.0127383	6.31206	2.67232	1.38502
810	GALK1	-0.469672	0.00293452	0.0162661	5.43405	2.53246	1.38479
811	DNAJC1	-0.468967	1.59e-05	0.000177034	6.65239	4.79905	1.38412
812	ELMSAN1	-0.46812	0.00172789	0.0104522	5.43469	2.76248	1.38331
813	PCK2	-0.468096	0.000283699	0.00218353	6.3565	3.54714	1.38328
814	LOC100132215	-0.467491	8.55e-06	0.000101261	7.71705	5.06807	1.3827
815	CHPT1	-0.465903	2.53e-06	3.58e-05	6.91553	5.59728	1.38118
816	AGA	-0.464306	0.00111013	0.00737766	5.50912	2.95462	1.37965
817	ELAC2	-0.4635	0.00421937	0.0226192	5.22577	2.37475	1.37888
818	NEGR1	-0.463348	0.00469607	0.0244325	5.38951	2.32827	1.37874
819	RPSA	-0.462417	1.61e-14	1.04e-12	10.5874	13.7934	1.37785
820	NIPAL3	-0.461195	0.000363029	0.0027851	6.18842	3.44006	1.37668
821	FARSB	-0.460408	0.0039809	0.0209976	5.21331	2.40002	1.37593
822	PPIC	-0.459985	3.65e-07	6.28e-06	7.43766	6.43777	1.37553
823	SLC39A6	-0.459659	6.38e-06	7.97e-05	6.89147	5.1951	1.37522
824	APOL2	-0.458903	0.00252082	0.0141321	5.7363	2.59846	1.3745
825	PHGDH	-0.458258	2.43e-05	0.000247497	7.11413	4.61478	1.37388
826	RHOD	-0.458054	0.000370904	0.00284159	6.00157	3.43074	1.37369
827	APOA1BP	-0.457668	5.47e-05	0.000539229	6.31211	4.26217	1.37332
828	KLF9	-0.457484	0.00252276	0.014608	5.86697	2.59812	1.37314
829	YWHAH	-0.457483	7.94e-05	0.000756028	6.87795	4.10022	1.37314
830	DAB2	-0.457003	7.34e-09	1.77e-07	8.45317	8.13429	1.37269
831	SBDS	-0.456808	2.25e-06	3.06e-05	6.80619	5.64702	1.3725
832	ZNFX1	-0.456651	0.000144242	0.00123066	6.33309	3.84091	1.37235
833	SIAE	-0.456165	0.000973138	0.00665382	5.75136	3.01183	1.37189
834	SGCE	-0.455316	4.18e-06	5.44e-05	6.86318	5.37917	1.37108
835	RPL29	-0.454453	7.2e-16	5.71e-14	9.84279	15.1425	1.37026
836	FAM20C	-0.453098	1.75e-05	0.000198338	6.89142	4.75586	1.36898
837	ELMO2	-0.453017	0.00271733	0.0151665	5.49898	2.56586	1.3689
838	SNHG6	-0.452059	8.37e-10	2.26e-08	8.49909	9.07703	1.36799
839	TM9SF4	-0.450989	0.00162637	0.00995195	5.56286	2.78878	1.36698
840	TMEM18	-0.450805	0.000211508	0.00174894	6.11591	3.67467	1.3668
841	DNPH1	-0.450702	7.58e-05	0.000728198	6.28484	4.12054	1.36671
842	OLFML2A	-0.450618	0.00103287	0.00693066	6.19682	2.98595	1.36663
843	RPL12	-0.450304	6.77e-17	6.18e-15	11.5528	16.1693	1.36633
844	STK38	-0.45022	0.000682288	0.00491073	5.61575	3.16603	1.36625
845	EBAG9	-0.450209	0.00111299	0.00729228	5.62171	2.95351	1.36624
846	YIPF2	-0.447784	0.00328262	0.0181603	5.30049	2.48378	1.36394
847	SLC25A1	-0.447593	1.13e-06	1.81e-05	7.04623	5.94525	1.36376
848	GCNT1	-0.447001	0.0029471	0.016312	5.7059	2.53061	1.3632
849	OPTN	-0.446952	4.88e-08	9.97e-07	7.7289	7.3117	1.36316
850	ZFP36L1	-0.446779	6.75e-07	1.06e-05	9.38159	6.17067	1.36299
851	SGMS2	-0.446583	0.00357386	0.0190771	5.48692	2.44686	1.36281
852	TMEM54	-0.445238	0.00231867	0.0128949	5.69841	2.63476	1.36154
853	RPS5	-0.444862	3.91e-17	3.7e-15	11.2931	16.4077	1.36118
854	CCDC109B	-0.444854	0.00221951	0.0129979	5.83277	2.65374	1.36118
855	BTG1	-0.444718	1.41e-10	4.64e-09	9.09762	9.85087	1.36105
856	CLTB	-0.444455	4.94e-05	0.000482728	6.98863	4.3063	1.3608
857	PPWD1	-0.443349	0.0043234	0.0227468	5.34007	2.36417	1.35976
858	RARRES3	-0.442708	0.00191896	0.0112174	6.08225	2.71693	1.35915
859	ATF6	-0.441584	0.000984562	0.00664363	5.96069	3.00676	1.35809
860	RPL8	-0.441199	1.39e-17	1.3e-15	11.3096	16.8585	1.35773
861	CEBPG	-0.440836	0.000121964	0.00105134	6.71998	3.91377	1.35739
862	SIGMAR1	-0.440784	0.000236677	0.00186296	6.21188	3.62584	1.35734
863	RPS4X	-0.440032	5.26e-16	4.28e-14	11.7639	15.2793	1.35663
864	SCO2	-0.439227	0.00225026	0.0132097	5.63711	2.64777	1.35588
865	SH3BP2	-0.438213	0.00129575	0.0083815	5.85427	2.88748	1.35492
866	NPDC1	-0.437864	0.000766667	0.00534915	5.85632	3.11539	1.3546
867	PLD3	-0.437823	3.92e-06	5.14e-05	6.91056	5.40634	1.35456
868	DCXR	-0.437744	0.00101863	0.00681375	5.94617	2.99198	1.35448
869	SELM	-0.437325	1.74e-11	6.87e-10	9.1208	10.7596	1.35409
870	GALE	-0.43687	0.00201689	0.0119495	5.68227	2.69532	1.35366
871	NUPR1	-0.435459	2.05e-09	5.49e-08	10.0154	8.68868	1.35234
872	DKK3	-0.435234	3.37e-06	4.79e-05	8.6272	5.47179	1.35213
873	CBX5	-0.435192	0.000133939	0.0011936	6.21093	3.87309	1.35209
874	ADPRHL2	-0.434684	0.00310344	0.0170228	5.37506	2.50816	1.35162
875	SEMA3C	-0.433942	1.71e-05	0.000196085	7.80864	4.76593	1.35092
876	NFIA	-0.432787	0.00019696	0.00165206	6.22942	3.70562	1.34984
877	NR3C1	-0.432519	1.29e-07	2.54e-06	7.94833	6.88777	1.34959
878	FOXO3	-0.430675	0.000244463	0.00196055	6.31703	3.61179	1.34786
879	IL10RB	-0.430378	0.000506196	0.00369299	6.02885	3.29568	1.34759
880	NQO2	-0.430286	1.55e-05	0.000174058	6.78822	4.81085	1.3475
881	RCN1	-0.430182	7.9e-06	9.47e-05	7.05635	5.10229	1.3474
882	COQ4	-0.430101	0.00364881	0.0196427	5.52241	2.43785	1.34733
883	TMEM159	-0.429477	6.22e-05	0.000582958	6.63118	4.20629	1.34675
884	RPLP1	-0.428804	5.39e-21	8.57e-19	12.5764	20.2685	1.34612
885	JAG1	-0.428589	0.00510892	0.0261877	5.828	2.29167	1.34592
886	PAPSS1	-0.425535	8.6e-05	0.000752341	6.59286	4.06559	1.34307
887	C12orf57	-0.425464	7.19e-11	2.42e-09	8.89666	10.1435	1.343
888	ZFHX4	-0.425144	0.00173314	0.0106121	5.74346	2.76117	1.34271
889	TBC1D2	-0.424637	0.00174933	0.0100729	5.95368	2.75713	1.34223
890	POLDIP3	-0.422438	0.000292694	0.00238475	6.05646	3.53359	1.34019
891	SBDSP1	-0.422134	0.00646486	0.0319789	5.33722	2.18944	1.33991
892	GPI	-0.422038	4.93e-06	6.23e-05	7.20683	5.30691	1.33982
893	LHFP	-0.42201	6.12e-05	0.000591245	6.75407	4.213	1.33979
894	MDFIC	-0.421598	4.56e-05	0.000461374	6.73362	4.34068	1.33941
895	TMEM64	-0.420494	0.00390891	0.0205173	5.85547	2.40794	1.33839
896	ZMYND11	-0.420449	0.000511096	0.00372803	6.04806	3.2915	1.33834
897	RPL18	-0.417753	8.9e-17	7.68e-15	11.3598	16.0508	1.33585
898	PSAT1	-0.417188	3.68e-05	0.000371101	7.6363	4.43422	1.33532
899	RPS4Y1	-0.416003	0.00153468	0.00948692	7.31098	2.81398	1.33423
900	EEF1D	-0.415385	4.61e-12	1.93e-10	9.37196	11.3364	1.33365
901	IFT52	-0.415251	0.00222125	0.0132582	5.56622	2.6534	1.33353
902	C19orf66	-0.413298	0.00126795	0.00810536	5.93688	2.8969	1.33173
903	VCAN	-0.413203	5.02e-06	6.24e-05	8.33306	5.2997	1.33164
904	PYROXD1	-0.413135	0.00320354	0.0180789	5.62584	2.49437	1.33158
905	ZNF593	-0.412944	0.00128209	0.00826657	5.9603	2.89208	1.3314
906	CFH	-0.412534	0.00258565	0.0148407	6.07893	2.58743	1.33102
907	SNHG1	-0.41218	0.000529043	0.00389647	6.52533	3.27651	1.33069
908	H6PD	-0.410119	0.000795611	0.0055916	6.02899	3.0993	1.3288
909	TRIM22	-0.408848	0.00026225	0.00208856	6.8148	3.58128	1.32763
910	MIR4426	-0.408526	0.00194935	0.0119106	5.73859	2.71011	1.32733
911	PPL	-0.408054	0.000445696	0.00334987	6.6945	3.35096	1.32689
912	SLC15A4	-0.407436	0.0008003	0.00554002	6.25554	3.09675	1.32633
913	RPS14	-0.406612	1.15e-17	1.11e-15	11.726	16.9377	1.32557
914	TRIM47	-0.406298	3.93e-05	0.000407386	6.67721	4.40528	1.32528
915	FAM46A	-0.405911	0.00049651	0.00350892	6.92888	3.30407	1.32493
916	DPYSL2	-0.405648	1.69e-08	3.77e-07	8.37603	7.77142	1.32468
917	DNPEP	-0.403831	0.000993963	0.00665281	5.94993	3.00263	1.32302
918	CNN3	-0.403025	9.11e-05	0.000856492	6.82307	4.04071	1.32228
919	P3H4	-0.402898	0.00130306	0.00834666	6.13125	2.88503	1.32216
920	TPMT	-0.401844	0.00678138	0.0330102	5.37715	2.16868	1.3212
921	CLOCK	-0.401504	0.00466299	0.0238327	5.72891	2.33134	1.32088
922	RAD1	-0.401486	0.00205825	0.0123981	5.89617	2.6865	1.32087
923	MEGF6	-0.401393	0.00420925	0.0223975	5.91215	2.3758	1.32078
924	UPP1	-0.401	0.00252223	0.0146688	6.42614	2.59822	1.32042
925	PCYOX1	-0.400712	9.82e-06	0.00011862	7.11251	5.00768	1.32016
926	RPS18	-0.400654	1.21e-16	1.05e-14	11.796	15.9178	1.32011
927	GMDS	-0.400494	0.00122278	0.00801547	6.27071	2.91265	1.31996
928	PXDC1	-0.399113	0.000249817	0.00197646	6.70389	3.60238	1.3187
929	CTSD	-0.398748	4.74e-11	1.57e-09	10.4765	10.3238	1.31836
930	TCEA1	-0.39668	4.2e-05	0.00042089	7.42218	4.37722	1.31647
931	RPS10	-0.394201	0.00192085	0.0117232	5.90881	2.71651	1.31421
932	EGLN1	-0.393935	0.000297294	0.00227864	6.40507	3.52681	1.31397
933	PROS1	-0.393719	0.000349719	0.00268646	6.38127	3.45628	1.31378
934	WDR41	-0.393164	0.0019624	0.0116075	6.15448	2.70721	1.31327
935	RNF220	-0.39132	0.00581165	0.0290684	5.50408	2.2357	1.31159
936	SELENBP1	-0.391227	0.00095318	0.00650478	6.25329	3.02083	1.31151
937	EIF3F	-0.389678	1.77e-06	2.44e-05	8.22493	5.75254	1.3101
938	PHACTR2	-0.388741	0.00386508	0.021211	5.84627	2.41284	1.30925
939	GAA	-0.388169	3.13e-05	0.000337696	7.25552	4.50394	1.30873
940	MED13L	-0.386867	0.00382877	0.0202891	5.95588	2.41694	1.30755
941	RPL5	-0.38626	1.37e-13	7.16e-12	10.6342	12.8645	1.307
942	TPT1	-0.385859	9.97e-20	1.34e-17	13.3441	19.0012	1.30664
943	GAS6	-0.385743	2.44e-05	0.000265262	8.81931	4.61174	1.30653
944	CCNB1IP1	-0.383765	0.000957673	0.00637881	6.29344	3.01878	1.30474
945	RPS12	-0.383705	3.14e-16	2.54e-14	11.7834	15.5025	1.30469
946	ATRAID	-0.382365	3.73e-07	6.53e-06	8.10814	6.42866	1.30348
947	BCAT1	-0.381974	3.69e-06	4.96e-05	8.00587	5.43346	1.30312
948	SLC38A10	-0.380117	0.000269435	0.00210955	6.63553	3.56955	1.30145
949	SNHG5	-0.379925	6.11e-07	1.01e-05	8.35819	6.21369	1.30127
950	LYPLA1	-0.379555	0.00163782	0.00976576	6.03263	2.78573	1.30094
951	PRPSAP1	-0.379321	0.00280405	0.0158871	6.13056	2.55221	1.30073
952	SLC2A4RG	-0.379288	0.000109956	0.000919711	6.96811	3.95878	1.3007
953	ANXA2	-0.378267	1.58e-10	4.75e-09	10.9886	9.80231	1.29978
954	VPS51	-0.378202	0.000314549	0.00245044	6.72833	3.50231	1.29972
955	KIAA0930	-0.377963	0.00119588	0.00777488	6.14776	2.92231	1.29951
956	PKD1P6	-0.377811	0.00533126	0.0267445	5.76494	2.27317	1.29937
957	XPOT	-0.3773	9.41e-05	0.000857129	7.07223	4.02634	1.29891
958	DCUN1D4	-0.376915	0.00110533	0.00722107	6.21439	2.95651	1.29856
959	CTDSPL	-0.376723	0.00240338	0.0138399	6.15777	2.61918	1.29839
960	COL8A1	-0.376318	0.00492076	0.025054	6.06797	2.30797	1.29802
961	EEF1B2	-0.37586	6.46e-11	2.23e-09	9.63733	10.1898	1.29761
962	GLS	-0.373825	3.8e-06	5.19e-05	7.66713	5.41974	1.29578
963	PDXK	-0.373378	8.28e-06	9.84e-05	7.57506	5.08196	1.29538
964	GNB2L1	-0.372624	6.92e-14	4e-12	11.285	13.1596	1.29471
965	2020-09-11	-0.372454	6.43e-06	7.87e-05	8.10923	5.192	1.29455
966	ANXA2P3	-0.371916	3.61e-08	7.94e-07	8.58662	7.4423	1.29407
967	ENAH	-0.371352	2.55e-06	3.48e-05	7.76262	5.59341	1.29356
968	MFF	-0.370957	1.26e-05	0.000150599	7.35081	4.89825	1.29321
969	TMEM147	-0.37002	1.04e-06	1.59e-05	7.94621	5.98158	1.29237
970	CTDSP1	-0.370019	0.000140044	0.00121609	6.62559	3.85374	1.29237
971	IFRD1	-0.369116	0.000220213	0.00174779	7.04734	3.65716	1.29156
972	SORBS3	-0.367597	0.000156332	0.00134777	7.05658	3.80595	1.2902
973	PDLIM5	-0.366952	0.000190312	0.00165235	7.14541	3.72053	1.28963
974	CLIP1	-0.366754	0.00131852	0.00841779	6.44617	2.87991	1.28945
975	CD81	-0.365146	4.65e-10	1.36e-08	11.0647	9.33208	1.28801
976	GNB4	-0.364854	0.00181124	0.0109602	6.25674	2.74202	1.28775
977	ZFP36L2	-0.363623	1.94e-05	0.000215242	9.11679	4.71313	1.28665
978	ME1	-0.363386	0.00120733	0.00785652	6.77718	2.91818	1.28644
979	SPOP	-0.362779	0.00398346	0.0209157	5.85719	2.39974	1.2859
980	CCPG1	-0.362494	3.28e-05	0.000346694	7.84691	4.48368	1.28565
981	KIAA1109	-0.362438	0.0043017	0.0227933	5.69614	2.36636	1.2856
982	ATP2B4	-0.360541	2.49e-05	0.0002717	7.37969	4.60342	1.28391
983	RNF13	-0.358837	0.000697335	0.0048327	6.46374	3.15656	1.28239
984	PXDN	-0.358246	0.000116981	0.000996106	7.49046	3.93189	1.28187
985	RPL10A	-0.355607	9.58e-11	3.25e-09	10.5257	10.0187	1.27952
986	PHLDA3	-0.355266	0.000473563	0.00353328	6.59457	3.32462	1.27922
987	TGFBR3	-0.355197	0.00109972	0.00719952	6.70872	2.95872	1.27916
988	ATP2B1	-0.353879	0.00134343	0.00846541	6.93214	2.87179	1.27799
989	IFNGR1	-0.353801	0.00207808	0.0123675	6.30525	2.68234	1.27792
990	PABPC4	-0.351644	2.88e-05	0.000312668	7.50191	4.54106	1.27601
991	PNRC1	-0.350175	1.04e-05	0.000116948	8.55567	4.98138	1.27472
992	RPS6	-0.348983	8.1e-16	6.13e-14	11.9352	15.0917	1.27366
993	EEF1G	-0.34897	1.06e-11	4.26e-10	10.0907	10.9754	1.27365
994	HLA.E	-0.348482	2.38e-07	4.36e-06	8.48433	6.62371	1.27322
995	EVA1B	-0.348354	9.02e-06	0.000110921	7.62624	5.04487	1.27311
996	TRIB3	-0.347611	0.00172919	0.0107547	7.55225	2.76216	1.27245
997	FCGRT	-0.345635	5.23e-05	0.000466873	7.86497	4.28155	1.27071
998	RPL18A	-0.34347	1.33e-10	4.06e-09	10.2409	9.87629	1.2688
999	RPL7A	-0.341219	2.07e-12	9.59e-11	11.3199	11.6833	1.26683
1000	ALDH3A2	-0.340812	6.37e-05	0.000624373	7.70572	4.19591	1.26647
1001	ITM2C	-0.339963	0.000172196	0.0014991	7.50128	3.76398	1.26572
1002	PLAC9	-0.339592	1.43e-05	0.000161937	8.25085	4.84399	1.2654
1003	KIF1C	-0.338891	0.00413891	0.0218065	6.06319	2.38311	1.26478
1004	TMEM45A	-0.338865	0.000800395	0.00543995	6.68018	3.0967	1.26476
1005	RUNX1	-0.336549	0.00254639	0.0147142	6.62764	2.59408	1.26273
1006	ANGPTL2	-0.335885	0.00510825	0.0264745	6.74038	2.29173	1.26215
1007	WFDC21P	-0.335154	6.64e-05	0.000634925	7.76231	4.17798	1.26151
1008	RNASE4	-0.335045	8.44e-05	0.00079205	7.43073	4.0738	1.26142
1009	FAU	-0.335015	7.52e-13	3.73e-11	10.3711	12.1238	1.26139
1010	TMEM173	-0.333768	0.00383385	0.0206439	6.17591	2.41637	1.2603
1011	SEC22C	-0.332668	0.00132493	0.00840746	6.48809	2.87781	1.25934
1012	HGSNAT	-0.33261	0.00120992	0.00769117	6.49255	2.91724	1.25929
1013	ZMAT3	-0.332406	8.83e-05	0.000821208	7.62107	4.05414	1.25911
1014	CDIPT	-0.332285	0.000126683	0.0011322	7.26237	3.89728	1.25901
1015	PAPSS2	-0.332071	0.000698509	0.00487582	7.30613	3.15583	1.25882
1016	NME3	-0.33203	0.000511556	0.00376006	6.9448	3.29111	1.25878
1017	B4GALT1	-0.331858	6.42e-05	0.000611614	7.28534	4.1927	1.25863
1018	PLXNB2	-0.331543	0.000251442	0.0020785	6.83485	3.59956	1.25836
1019	RPS19	-0.331029	2.12e-13	1.14e-11	12.0206	12.6737	1.25791
1020	RPL4	-0.328859	1.85e-11	7.16e-10	10.4357	10.7324	1.25602
1021	ABI3BP	-0.327838	0.00294933	0.0163594	7.65114	2.53028	1.25513
1022	EIF3H	-0.327319	2.1e-07	3.92e-06	8.4003	6.67682	1.25468
1023	TBC1D9B	-0.327292	0.000762216	0.00542138	6.51893	3.11792	1.25466
1024	NCK1	-0.327053	0.00371619	0.0200771	6.19891	2.4299	1.25445
1025	RPS6KA2	-0.3263	0.000695421	0.00493137	7.24553	3.15775	1.25379
1026	PLOD2	-0.325155	0.000307081	0.00240573	7.70382	3.51275	1.2528
1027	PFDN5	-0.324799	2.39e-08	5.27e-07	9.45698	7.62163	1.25249
1028	RPL27A	-0.324368	1.11e-12	5.35e-11	11.0513	11.9543	1.25212
1029	FERMT2	-0.323333	0.000480641	0.00353484	7.26513	3.31818	1.25122
1030	GARS	-0.321691	1.48e-05	0.000153527	8.69888	4.82896	1.24979
1031	TSPAN3	-0.321048	9.91e-06	0.000116306	7.98004	5.0038	1.24924
1032	PPDPF	-0.320893	1.6e-06	2.44e-05	8.2963	5.79574	1.2491
1033	RRAS	-0.318471	7.55e-05	0.000666908	7.63384	4.12208	1.24701
1034	AHCY	-0.318339	0.00335186	0.0186724	6.30415	2.47471	1.24689
1035	PGM1	-0.317653	0.00102594	0.00669246	7.15724	2.98888	1.2463
1036	TRAM1	-0.317314	4.05e-07	7.1e-06	8.80334	6.39294	1.24601
1037	HIF1A	-0.31603	0.000149059	0.00123249	9.67835	3.82664	1.2449
1038	SLC35B3	-0.3154	0.00339393	0.0187247	6.30604	2.4693	1.24436
1039	PEA15	-0.314668	6.84e-05	0.000649842	7.97575	4.16525	1.24373
1040	RPL19	-0.314245	6.39e-13	3.23e-11	11.6056	12.1948	1.24336
1041	ASNS	-0.312895	0.00210868	0.0129058	6.96834	2.67599	1.2422
1042	RPL31	-0.312496	4.52e-13	2.35e-11	11.1602	12.3452	1.24185
1043	CHID1	-0.308947	0.00160662	0.00954588	6.80474	2.79409	1.2388
1044	DYNLT3	-0.308395	0.00142587	0.00902247	6.86334	2.84592	1.23833
1045	RPS13	-0.307691	4.18e-11	1.52e-09	10.2949	10.3792	1.23773
1046	POLR2L	-0.306564	1.4e-05	0.000160874	8.39518	4.85484	1.23676
1047	GOPC	-0.306231	0.00568702	0.0283913	6.18388	2.24512	1.23647
1048	RPS9	-0.304986	2.97e-09	7.64e-08	10.6572	8.52711	1.23541
1049	GLT8D1	-0.300808	0.00135328	0.00864	6.89327	2.86861	1.23183
1050	TMBIM1	-0.300675	0.000759443	0.00542224	7.07275	3.1195	1.23172
1051	RPLP2	-0.297914	5.72e-13	2.91e-11	11.4684	12.2427	1.22937
1052	ALKBH7	-0.297833	0.00013505	0.00119107	7.70105	3.86951	1.2293
1053	TMX4	-0.296314	0.00358451	0.0197169	6.51719	2.44557	1.228
1054	STAT2	-0.295986	0.000694343	0.00488967	7.20448	3.15843	1.22772
1055	DPP7	-0.294677	0.000265562	0.00214119	7.35124	3.57583	1.22661
1056	LEPROT	-0.294409	1e-05	0.000125092	8.11141	5.00015	1.22638
1057	ERGIC3	-0.293533	0.000146899	0.00120128	7.69191	3.83298	1.22564
1058	RPL7	-0.292235	2.57e-08	5.67e-07	9.66348	7.59041	1.22454
1059	MYOF	-0.290797	0.000451426	0.0033654	7.51239	3.34541	1.22332
1060	RPS20	-0.288927	1.19e-09	3.28e-08	10.4323	8.92387	1.22173
1061	C1orf21	-0.288656	0.00227755	0.0131464	7.08546	2.64253	1.2215
1062	WSB1	-0.288608	0.000133459	0.00118702	7.74572	3.87465	1.22146
1063	CAV2	-0.287699	0.00123127	0.00801822	7.4678	2.90965	1.22069
1064	C11orf68	-0.286762	0.00400147	0.0213052	6.70198	2.39778	1.2199
1065	MTHFD2	-0.286108	0.00135327	0.00881196	7.8808	2.86861	1.21935
1066	AEBP1	-0.285384	0.000450401	0.00330964	8.94434	3.3464	1.21873
1067	RDX	-0.285025	0.00212233	0.0123466	6.73641	2.67319	1.21843
1068	RPL14	-0.284965	2.49e-09	6.62e-08	10.2553	8.60451	1.21838
1069	SLC39A14	-0.284627	0.000973182	0.00648528	7.81657	3.01181	1.2181
1070	AK2	-0.284087	0.00365685	0.0194932	6.59524	2.43689	1.21764
1071	VASN	-0.283858	0.00218271	0.0131266	7.21785	2.661	1.21745
1072	PRSS23	-0.283499	0.000837357	0.00567524	9.37343	3.07709	1.21714
1073	MYADM	-0.283085	0.00187923	0.0112654	7.0219	2.72602	1.21679
1074	CMTM6	-0.282655	0.0022623	0.0129508	6.94814	2.64545	1.21643
1075	ASAH1	-0.282589	0.00267707	0.0154691	6.95618	2.57234	1.21638
1076	RRM2B	-0.28052	0.00388803	0.020983	7.12309	2.41027	1.21463
1077	RPS15	-0.280051	4.67e-09	1.18e-07	10.3079	8.33114	1.21424
1078	IDH1	-0.279699	0.00187826	0.0114038	7.26223	2.72624	1.21394
1079	EIF3L	-0.279255	4.7e-06	5.96e-05	8.64504	5.32835	1.21357
1080	RPL11	-0.279047	6.99e-11	2.37e-09	11.5318	10.1556	1.21339
1081	HINT1	-0.278539	1.24e-06	1.88e-05	8.93278	5.90705	1.21297
1082	RPS25	-0.27836	2.13e-07	4.03e-06	9.32495	6.67111	1.21282
1083	YIF1A	-0.276899	0.000770427	0.00543199	7.49916	3.11327	1.21159
1084	SERPINH1	-0.27616	0.000202312	0.00164948	8.6815	3.69398	1.21097
1085	BTF3	-0.275891	3.02e-07	5.32e-06	9.45039	6.51963	1.21074
1086	RPL22	-0.275251	6.8e-05	0.000659275	7.92364	4.16729	1.2102
1087	RPS11	-0.273733	2.85e-12	1.24e-10	12.0485	11.5455	1.20893
1088	RPS2	-0.273706	3.41e-08	7.11e-07	11.8348	7.46743	1.20891
1089	FGFR1	-0.272443	8.72e-05	0.000830674	8.19096	4.05966	1.20785
1090	RPL23	-0.272264	1.49e-09	4.05e-08	10.9206	8.8254	1.2077
1091	CCNG2	-0.270365	0.0026949	0.0151543	7.24322	2.56946	1.20611
1092	UBA52	-0.269494	7.35e-10	2.11e-08	10.7136	9.13374	1.20538
1093	PFN2	-0.267535	0.00016168	0.00135463	8.03815	3.79134	1.20375
1094	FNDC3B	-0.266005	0.000478261	0.00356468	7.67235	3.32034	1.20247
1095	CD9	-0.265971	0.000169253	0.00139207	9.10007	3.77146	1.20245
1096	HADHA	-0.264598	0.00110503	0.00726921	7.29435	2.95663	1.2013
1097	NCKAP1	-0.262482	0.000190996	0.00162697	7.86068	3.71898	1.19954
1098	JAK1	-0.258433	0.00399477	0.0212725	6.98493	2.39851	1.19618
1099	CIRBP	-0.256453	0.000102054	0.000924607	8.32209	3.99117	1.19454
1100	SLC25A6	-0.25524	2.63e-06	3.73e-05	9.06921	5.57972	1.19353
1101	ECH1	-0.253992	0.00390573	0.0207697	7.03429	2.4083	1.1925
1102	ATP5D	-0.253637	0.0031337	0.0172638	7.05205	2.50394	1.19221
1103	TNFRSF1A	-0.253496	0.000929957	0.00636045	7.55328	3.03154	1.19209
1104	UXT	-0.252606	0.000599811	0.00432261	7.60574	3.22199	1.19136
1105	RPL6	-0.252327	9.01e-07	1.43e-05	9.91062	6.0455	1.19113
1106	SLC25A36	-0.252184	0.00515139	0.0260542	6.87661	2.28808	1.19101
1107	PCNP	-0.251066	0.000253842	0.00205521	7.96795	3.59544	1.19009
1108	RPS26	-0.250635	0.000856464	0.00593652	7.56929	3.06729	1.18973
1109	AHNAK	-0.2473	2.52e-05	0.000267795	9.5081	4.59935	1.18698
1110	POLD4	-0.246762	0.00407505	0.0217657	7.14454	2.38987	1.18654
1111	BNIP3L	-0.245872	0.000637748	0.00451548	8.09855	3.19535	1.18581
1112	NENF	-0.245741	0.000210644	0.00167857	8.50563	3.67645	1.1857
1113	RPL36	-0.241901	1.4e-06	1.95e-05	9.98405	5.85487	1.18255
1114	TOMM7	-0.241687	6.38e-05	0.000625983	8.51223	4.19493	1.18237
1115	PABPC1	-0.239483	2.18e-05	0.000241038	9.37411	4.66188	1.18057
1116	PGK1	-0.239127	0.00169847	0.0104821	8.73105	2.76994	1.18028
1117	ENO1	-0.235969	1.18e-05	0.000139747	10.4796	4.92759	1.1777
1118	PHB2	-0.235658	0.00183227	0.0111079	7.42578	2.73701	1.17744
1119	RPL32	-0.235294	1.51e-08	3.25e-07	11.0774	7.82163	1.17715
1120	RPS17	-0.231004	3.8e-08	8.16e-07	10.8933	7.42006	1.17365
1121	RHOA	-0.229715	5.68e-06	7.41e-05	9.77746	5.24592	1.1726
1122	COL5A2	-0.229098	0.000622965	0.00451705	9.33268	3.20554	1.1721
1123	EEF2	-0.226741	5.21e-06	6.83e-05	9.83577	5.28275	1.17019
1124	LDHA	-0.226501	4.75e-05	0.000459932	9.99096	4.3236	1.16999
1125	SHMT2	-0.22587	0.00411989	0.0214133	7.86686	2.38511	1.16948
1126	JTB	-0.225762	0.000463983	0.00345845	8.28015	3.3335	1.16939
1127	UGP2	-0.225336	0.00237954	0.013207	7.71542	2.62351	1.16905
1128	RPS3A	-0.223568	9.87e-06	0.000119944	9.4834	5.00589	1.16762
1129	PTPN14	-0.22226	0.00328787	0.0183039	7.94526	2.48308	1.16656
1130	EFEMP2	-0.221243	0.00395387	0.0209176	8.20062	2.40298	1.16574
1131	COX4I1	-0.220622	2.97e-05	0.00031617	9.52089	4.52785	1.16524
1132	ARL6IP4	-0.219666	0.00121182	0.00794561	7.92182	2.91656	1.16446
1133	ATF4	-0.219094	5.52e-05	0.000542297	9.28775	4.25822	1.164
1134	C1orf122	-0.218822	0.00144693	0.00915345	7.89419	2.83955	1.16378
1135	YWHAZ	-0.217261	0.00246204	0.0140271	8.33504	2.6087	1.16252
1136	SNRPD2	-0.216504	0.000236027	0.00193952	8.65314	3.62704	1.16191
1137	KRTCAP2	-0.214384	0.00123916	0.00792767	8.05881	2.90687	1.16021
1138	RPL26	-0.21263	4.64e-06	6.11e-05	10.0418	5.33312	1.1588
1139	EDF1	-0.210852	8.07e-05	0.000762682	8.96925	4.09304	1.15737
1140	MZT2B	-0.210257	0.000417451	0.00318089	8.55509	3.37939	1.15689
1141	RPS15A	-0.209401	3.25e-05	0.000344987	9.56701	4.48745	1.15621
1142	PRDX5	-0.208894	0.000140611	0.00122914	8.96935	3.85198	1.1558
1143	ESD	-0.208862	0.00300219	0.0170697	7.92867	2.52256	1.15578
1144	CCNI	-0.204925	0.000503478	0.00356064	8.55116	3.29802	1.15263
1145	RPS27	-0.202791	1.29e-05	0.000152275	10.1825	4.8884	1.15092
1146	RNH1	-0.199843	0.000269226	0.00217157	9.15043	3.56988	1.14857
1147	GSTP1	-0.19843	9.84e-05	0.000906747	9.47559	4.00701	1.14745
1148	RPL30	-0.198303	4.73e-07	8.22e-06	11.2323	6.32506	1.14735
1149	RPL35	-0.196072	3.69e-05	0.000372907	9.91649	4.43241	1.14557
1150	EIF3E	-0.195757	0.0029381	0.0167265	8.16004	2.53193	1.14532
1151	RPL21	-0.190662	0.000187561	0.00159787	9.41353	3.72686	1.14129
1152	CLIC4	-0.187808	0.00141824	0.00915714	8.99535	2.84825	1.13903
1153	YBX3	-0.186045	0.00386048	0.0205142	8.42912	2.41336	1.13764
1154	PRDX1	-0.18563	0.00156554	0.00954752	9.16241	2.80534	1.13731
1155	YWHAB	-0.177066	0.00276609	0.0155611	8.52902	2.55813	1.13058
1156	LAPTM4A	-0.167106	0.000250943	0.00205469	9.84254	3.60042	1.1228
1157	EIF4A2	-0.161923	0.00478139	0.0247547	8.79608	2.32045	1.11878
1158	RPL37A	-0.138521	0.000993126	0.00642755	10.832	3.003	1.10078
1159	RPL27	-0.1377	0.000477674	0.003442	10.66	3.32087	1.10015
1160	RPL9	-0.13291	0.00169032	0.0104813	10.1521	2.77203	1.0965
1161	NACA	-0.132825	0.00162331	0.0102953	10.3684	2.7896	1.09644
1162	GAPDH	-0.117997	0.00204177	0.0118728	12.052	2.68999	1.08523
